# Supplementary material for: Accessibility and socio-economic development of human settlements
Source: PLoS One. 2017 Jun 21;12(6):e0179620. doi: 10.1371/journal.pone.0179620 (PMC5479555; doi:10.1371/journal.pone.0179620)
Supplement: S2 File — (CSV) [file pone.0179620.s002.csv]

UCL_CODE11	UCL_NAME11	STE_NAME11	Tot_P_P	ServiceCenterCategory	Accessibility_Index	Nearest Cat A UCL	Distance to nearest Cat A UCL	Nearest Cat B UCL	Distance to nearest Cat B UCL	Nearest Cat C UCL	Distance to nearest Cat C UCL
101001	Sydney	New South Wales	3,908,642	A	5,495,953.00	101001	0	103001	88508.26068	112002	66961.3807
103001	Wollongong	New South Wales	245,942	B	4,649,204.50	101001	88508.26068	103001	0	113004	59544.4589
112001	Bathurst	New South Wales	31,294	C	3,820,859.50	101001	173510.4128	103001	241129.2772	112001	0
112002	Blue Mountains	New South Wales	28,769	C	4,671,076.00	101001	66961.3807	103001	134580.2451	112002	0
112005	Dubbo	New South Wales	32,327	C	2,566,499.50	101001	376791.1145	111002	353730.6301	112005	0
112009	Nowra - Bomaderry	New South Wales	27,988	C	4,026,506.00	101001	152101.2387	103001	68891.77891	112009	0
112010	Orange	New South Wales	34,992	C	3,435,527.50	101001	230017.5141	103001	297636.3785	112010	0
113004	Bowral - Mittagong	New South Wales	19,726	C	4,624,412.00	101001	96793.46829	103001	59544.4589	113004	0
113011	Kiama	New South Wales	12,817	D	4,393,694.00	101001	113532.221	103001	27226.53446	112009	41665.24446
113013	Lithgow	New South Wales	11,143	D	4,255,147.50	101001	111844.4449	103001	179463.3093	112002	44883.06419
114011	Helensburgh	New South Wales	5,770	D	4,907,372.50	101001	54828.07346	103001	38676.7478	113004	83337.62141
114018	Moss Vale	New South Wales	7,305	D	4,555,314.00	101001	106029.4138	103001	58905.47475	113004	10342.23992
114019	Mudgee	New South Wales	9,830	D	3,204,481.25	101001	238964.4118	111002	281084.4254	112001	128046.1325
114026	St Georges Basin - Sanctuary Point	New South Wales	9,242	D	3,732,866.00	101001	178390.3621	103001	95180.90229	112009	26456.49881
115004	Appin	New South Wales	1,472	E	5,003,213.00	101001	52189.04942	103001	39096.79104	113004	50647.64369
115008	Bargo	New South Wales	3,078	E	4,767,475.50	101001	77393.01074	103001	56363.78044	113004	28572.69405
115012	Basin View	New South Wales	1,401	E	3,753,918.00	101001	177128.2135	103001	93918.75372	112009	25194.35024
115017	Berry	New South Wales	1,690	E	4,163,975.25	101001	138479.5433	103001	52173.8567	112009	16717.92221
115019	Blackheath	New South Wales	4,353	E	4,459,079.00	101001	87295.98826	103001	154914.8526	112002	20334.60756
115020	Blayney	New South Wales	2,810	E	3,599,079.25	101001	211252.4958	103001	278871.3602	112010	35352.15808
115026	Bowen Mountain	New South Wales	1,340	E	4,847,755.00	101001	51169.10218	103001	129085.0718	112002	56905.24831
115033	Bundanoon	New South Wales	2,419	E	4,397,695.00	101001	122885.2308	103001	73867.64801	113004	27198.05697
115034	Bundeena	New South Wales	1,894	E	4,804,027.50	101001	56764.28388	103001	64053.83896	113004	112814.4943
115036	Buxton	New South Wales	1,626	E	4,752,990.50	101001	75644.80637	103001	60971.17843	113004	40671.02891
115038	Callala Bay	New South Wales	3,000	E	3,754,461.50	101001	175385.5332	103001	92176.07339	112009	24628.847
115039	Cambewarra Village	New South Wales	1,231	E	4,084,148.50	101001	146269.6359	103001	68862.34482	112009	8261.352628
115042	Colo Vale	New South Wales	1,383	E	4,697,745.50	101001	86704.6248	103001	65675.3945	113004	13052.43176
115050	Culburra Beach - Orient Point	New South Wales	3,289	E	3,772,947.75	101001	173758.3281	103001	90548.86827	112009	23001.64188
115055	Douglas Park	New South Wales	1,056	E	4,997,572.00	101001	53040.95439	103001	45865.9108	113004	47481.17504
115064	Freemans Reach	New South Wales	1,239	E	4,992,250.00	101001	39722.11927	103001	122176.2769	112002	55939.14412
115065	Galston	New South Wales	1,090	E	5,214,171.50	101001	24819.24621	103001	108899.4466	112002	82230.94589
115066	Gerringong	New South Wales	3,998	E	4,270,649.00	101001	124103.8514	103001	37798.16481	112009	31418.23636
115068	Glossodia	New South Wales	2,545	E	4,932,366.00	101001	44606.22098	103001	127060.3786	112002	55665.43752
115070	Greenwell Point	New South Wales	1,198	E	3,858,148.75	101001	166272.1726	103001	83062.71283	112009	15515.48643
115073	Gulgong	New South Wales	1,866	E	3,069,902.50	101001	267040.8301	111002	266045.6243	112005	110106.5829
115082	Hill Top	New South Wales	2,119	E	4,658,031.50	101001	89032.65292	103001	70750.66395	113004	18127.70121
115090	Kandos	New South Wales	1,284	E	3,444,277.50	101001	202448.0373	103001	270066.9017	112001	91529.75801
115093	Kurrajong	New South Wales	1,090	E	4,895,903.50	101001	47997.81579	103001	125913.7854	112002	53733.96192
115104	Molong	New South Wales	1,629	E	3,222,226.00	101001	264060.5557	103001	331679.4201	112010	35370.15153
115112	Oberon	New South Wales	2,459	E	3,884,290.00	101001	150649.4546	103001	218268.319	112001	45709.95091
115115	Picton	New South Wales	3,146	E	4,897,314.50	101001	62902.42764	103001	47072.88845	113004	44528.50697
115116	Portland (NSW)	New South Wales	1,829	E	3,984,481.75	101001	138997.3501	103001	206616.2145	112001	68023.35933
115118	Richmond North	New South Wales	3,668	E	4,983,671.50	101001	41459.33037	103001	119375.3	112002	47195.47649
115119	Robertson	New South Wales	1,355	E	4,400,272.50	101001	118609.2362	103001	37709.77306	113004	26136.81838
115122	Shoalhaven Heads	New South Wales	2,995	E	4,137,943.00	101001	138667.0431	103001	52361.35653	112009	18155.54869
115123	Silverdale - Warragamba	New South Wales	4,365	E	4,998,916.50	101001	45347.21736	103001	86711.06538	112002	55676.59613
115128	Stanwell Park	New South Wales	1,380	E	4,883,287.50	101001	57744.75674	103001	32079.43231	113004	85061.32684
115130	Sussex Inlet	New South Wales	3,193	E	3,566,789.00	101001	196587.9802	103001	113378.5204	112009	44654.11687
115131	Tahmoor	New South Wales	4,126	E	4,836,307.00	101001	69439.05358	103001	54765.42564	113004	36982.83754
115137	The Oaks	New South Wales	1,706	E	4,918,563.50	101001	58018.74411	103001	63761.17301	113004	53175.12908
115138	Thirlmere	New South Wales	2,806	E	4,831,332.50	101001	70103.55333	103001	55429.92539	113004	36171.47003
115145	Vincentia	New South Wales	2,801	E	3,724,209.75	101001	178970.8015	103001	95761.34169	112009	27036.93821
115148	Wallacia	New South Wales	1,062	E	5,059,709.50	101001	39157.36313	103001	87307.22734	112002	50281.87732
115149	Wallerawang	New South Wales	1,855	E	4,135,590.50	101001	125981.4397	103001	193600.3041	112001	53042.9716
115153	Wellington	New South Wales	4,540	E	2,780,160.00	101001	330379.1262	111002	340154.9242	112005	50538.93274
115157	Wilberforce	New South Wales	2,048	E	5,019,869.50	101001	37448.97137	103001	119996.1494	112002	61792.52258
121005	Belimbla Park (L)	New South Wales	546	F	4,863,482.50	101001	61595.28793	103001	67942.14393	113004	57356.1
121006	Berrara - Cudmirrah (L)	New South Wales	558	F	3,539,652.50	101001	199105.9628	103001	115896.503	112009	47172.09949
121013	Brooklyn (L)	New South Wales	744	F	5,012,607.00	101001	45987.88444	111002	118126.1733	112002	108976.7331
121015	Catherine Field (L)	New South Wales	1,196	E	5,130,947.00	101001	35451.49638	103001	68670.5903	112002	69264.92671
121017	Clifton Grove (L)	New South Wales	652	F	3,395,640.75	101001	232938.9735	103001	300557.8379	112010	7744.620695
121019	Cobbitty (L)	New South Wales	683	F	5,026,207.50	101001	44731.75838	103001	69701.41224	113004	69928.55621
121023	Cowan (L)	New South Wales	544	F	5,087,338.50	101001	39137.68657	103001	120229.3695	112002	102126.5352
121027	Cunjurong Point - Manyana (L)	New South Wales	577	F	3,486,012.00	101001	207632.5116	103001	124423.0518	112009	55698.6483
121036	Erowal Bay (L)	New South Wales	674	F	3,683,649.00	101001	182522.8873	103001	99313.42752	112009	30589.02404
121038	Exeter (L) (NSW)	New South Wales	532	F	4,460,860.50	101001	116730.9695	103001	67713.38671	113004	21043.79567
121039	Firgrove (L)	New South Wales	597	F	2,544,643.50	101001	375408.0743	111002	358003.4826	112005	12317.27195
121042	Glenorie (L)	New South Wales	679	F	5,122,106.50	101001	30982.04948	103001	115062.2499	112002	77453.24081
121049	Huskisson (L)	New South Wales	735	F	3,757,194.75	101001	175919.2149	103001	92709.75505	112009	23985.35158
121050	Jamberoo (L)	New South Wales	905	F	4,424,813.50	101001	112004.6815	103001	25221.25482	112009	48778.61932
121060	Kirkham (L)	New South Wales	693	F	5,062,047.00	101001	42625.75436	103001	64993.00047	113004	66638.90378
121061	Kurrajong Heights (L)	New South Wales	873	F	4,830,085.00	101001	53330.85826	103001	131246.8279	112002	59067.00438
121067	Maianbar (L)	New South Wales	523	F	4,828,966.00	101001	54995.58336	103001	62285.13845	113004	111045.7938
121070	Medlow Bath (L)	New South Wales	517	F	4,529,677.50	101001	80534.01546	103001	148152.8798	112002	13572.63476
121071	Menangle (L)	New South Wales	507	F	5,055,520.00	101001	46623.47895	103001	50736.33831	113004	52351.60254
121074	Millthorpe (L)	New South Wales	737	F	3,552,074.50	101001	214747.2862	103001	282366.1506	112010	24113.15807
121081	Mount Vernon (L)	New South Wales	1,036	E	5,247,142.50	101001	21473.78631	103001	86313.77541	112002	58703.52528
121082	Mount Victoria (L)	New South Wales	823	F	4,408,086.50	101001	93373.43196	103001	160992.2963	112002	26412.05126
121083	Mulgoa (L)	New South Wales	712	F	5,084,303.00	101001	36379.67037	103001	90038.59016	112002	46178.38567
121086	New Berrima (L)	New South Wales	542	F	4,537,382.00	101001	106940.1844	103001	68323.30197	113004	12805.71378
121089	Nowra Hill (L)	New South Wales	846	F	3,939,865.75	101001	159393.7629	103001	76184.3031	112009	7292.524188
121091	Oakdale (L)	New South Wales	1,138	E	4,824,702.00	101001	65374.24838	103001	67402.6188	113004	55818.38456
121092	Old Erowal Bay (L)	New South Wales	1,289	E	3,725,732.75	101001	178914.1254	103001	95704.66562	112009	26980.26214
121097	Pitt Town (L)	New South Wales	1,198	E	5,029,489.00	101001	36691.07663	103001	119877.4963	112002	61673.86949
121100	Rylstone (L)	New South Wales	624	F	3,395,925.00	101001	208403.2082	103001	276022.0726	112001	97484.92888
121122	Wilton (L)	New South Wales	935	F	4,924,068.00	101001	61766.7766	103001	38234.39746	113004	39672.89839
121123	Wongarbon (L)	New South Wales	525	F	2,609,755.00	101001	361753.7956	111002	341787.8949	112005	19005.24592
121129	Yanderra (L)	New South Wales	683	F	4,807,286.00	101001	74646.89699	103001	53617.66669	113004	24160.39396
121130	Yerrinbool (L)	New South Wales	1,088	E	4,760,851.50	101001	80226.37569	103001	59197.14539	113004	16567.0926
122002	Agnes Banks (L)	New South Wales	372	F	5,006,950.00	101001	39432.23527	103001	115872.238	112002	42078.90865
122009	Balmoral (L)	New South Wales	313	F	4,715,474.00	101001	82403.58593	103001	67729.95799	113004	23871.43742
122014	Berrima (L)	New South Wales	246	F	4,565,009.00	101001	104051.1239	103001	66796.40879	113004	9916.653308
122029	Burrawang (L)	New South Wales	238	F	4,467,081.00	101001	112863.4207	103001	45971.87211	113004	20391.00288
122033	Carcoar (L)	New South Wales	215	F	3,520,498.25	101001	225451.2938	103001	293070.1582	112010	50628.02402
122038	Conjola Park (L)	New South Wales	339	F	3,560,715.50	101001	203396.9781	103001	120187.5183	112009	51463.1148
122042	Couridjah (L)	New South Wales	276	F	4,796,758.00	101001	72757.13055	103001	58083.50262	113004	37147.50858
122044	Cumnock (L)	New South Wales	275	F	3,044,009.50	101001	286765.704	103001	354384.5683	112010	58075.2998
122045	Currarong (L)	New South Wales	456	F	3,648,918.75	101001	184775.0672	103001	101565.6074	112009	34018.381
122046	Dangar Island (L)	New South Wales	267	F	4,990,536.50	101001	47471.20629	111002	119609.4952	112002	110460.0549
122056	Falls Creek (L) (NSW)	New South Wales	279	F	3,874,878.00	101001	165382.7693	103001	82173.30948	112009	13448.90601
122057	Fishermans Paradise (L)	New South Wales	420	F	3,581,120.50	101001	200604.8873	103001	117395.4275	112009	48671.024
122058	Gerroa (L)	New South Wales	497	F	4,242,554.50	101001	127523.6726	103001	41217.98605	112009	27998.41513
122059	Geurie (L)	New South Wales	454	F	2,659,719.25	101001	350581.2575	111002	352960.433	112005	27616.47503
122073	Kangaroo Valley (L)	New South Wales	298	F	4,240,041.50	101001	132071.0466	103001	66617.76858	112009	20030.19217
122078	Kurmond (L)	New South Wales	276	F	4,931,037.00	101001	45417.88702	103001	123333.8567	112002	51154.03315
122079	Lake Conjola (L)	New South Wales	395	F	3,507,762.75	101001	208748.9188	103001	125539.459	112009	56815.05555
122083	Leppington (L)	New South Wales	238	F	5,209,738.00	101001	28178.66333	103001	69698.12874	112002	70327.6554
122084	Linden (L)	New South Wales	281	F	4,800,834.50	101001	54987.78286	103001	122606.6472	112002	14255.12807
122087	Luddenham (L)	New South Wales	401	F	5,105,225.50	101001	34995.73695	103001	82300.45986	112002	52279.78522
122092	Marrangaroo (L)	New South Wales	297	F	4,210,602.50	101001	117408.2567	103001	185027.121	112002	50446.87597
122093	Menangle Park (L)	New South Wales	241	F	5,076,759.50	101001	44108.24229	103001	53147.07831	113004	54762.34255
122113	Orchard Hills (L)	New South Wales	460	F	5,188,647.50	101001	25269.13006	103001	97101.82292	112002	44330.9133
122114	Otford (L)	New South Wales	283	F	4,872,359.00	101001	58142.27586	103001	34256.40622	113004	85458.84596
122119	Perthville (L)	New South Wales	471	F	3,747,179.25	101001	181122.7363	103001	248741.6006	112001	10590.82346
122120	Picton - West (L)	New South Wales	309	F	4,847,988.00	101001	67553.0798	103001	52879.45186	113004	41741.77922
122122	Putta Bucca - Bombira (L)	New South Wales	493	F	3,193,713.25	101001	240366.4387	111002	278536.6833	112001	129448.1594
122132	Spring Hill (L)	New South Wales	281	F	3,494,981.25	101001	220995.6831	103001	288614.5475	112010	17529.5264
122133	Stanwell Tops (L)	New South Wales	471	F	4,910,899.00	101001	55067.60022	103001	34756.58884	113004	82384.17032
122137	Tapitallee (L)	New South Wales	340	F	4,042,528.25	101001	149780.5638	103001	72201.28177	112009	8156.362599
122145	Tomerong (L)	New South Wales	312	F	3,798,754.00	101001	172360.9819	103001	89151.52206	112009	20427.11858
122159	Waterfall (L)	New South Wales	482	F	5,012,560.50	101001	44339.25629	103001	44169.00439	113004	88725.93073
122161	Wingello (L)	New South Wales	386	F	4,283,001.50	101001	137342.359	103001	88324.77622	113004	41655.18519
122166	Woollamia (L)	New South Wales	404	F	3,798,941.25	101001	172047.1846	103001	88837.72478	112009	20113.3213
122168	Yarramundi (L)	New South Wales	468	F	4,923,805.00	101001	45387.88012	103001	121827.8828	112002	36123.2638
122169	Yeoval (L)	New South Wales	292	F	2,883,573.00	101001	310656.3632	103001	378275.2276	112005	69028.54288
922002	Jervis Bay (L)	Other Territories	171	F	3,650,264.50	101001	185475.5454	103001	102266.0856	112009	33541.68213
102002	Central Coast	New South Wales	297,713	A	4,621,262.00	102002	0	111002	82405.75261	112003	73747.76466
113014	Morisset - Cooranbong	New South Wales	16,918	D	4,470,692.00	102002	34256.67186	111002	49734.56784	112003	41076.57989
114027	Summerland Point - Gwandalan	New South Wales	5,401	D	4,377,885.00	102002	37151.09931	111002	67506.0219	112003	67272.12197
115161	Wyee	New South Wales	1,602	E	4,548,501.50	102002	25069.96904	111002	58299.79177	112003	49641.80382
115162	Wyee Point	New South Wales	1,063	E	4,464,349.00	102002	31891.38072	111002	60525.30628	112003	51867.31833
121052	Jilliby (L)	New South Wales	758	F	4,624,427.50	102002	15992.66446	111002	67384.40189	112003	58726.41394
122098	Mooney Mooney (L)	New South Wales	424	F	5,023,254.50	102002	44472.81016	111002	112671.0992	112003	104013.1113
122117	Patonga (L)	New South Wales	202	F	4,507,144.00	102002	42304.66824	111002	116253.9102	112003	107595.9223
102004	Newcastle	New South Wales	308,308	A	4,202,866.50	102004	0	111002	31202.02189	112003	43717.51948
111002	Maitland (NSW)	New South Wales	67,132	B	4,056,301.00	102004	31202.02189	111002	0	112003	30690.78802
112003	Cessnock	New South Wales	20,013	C	4,089,153.50	102004	43717.51948	111002	30690.78802	112003	0
112011	Port Macquarie	New South Wales	41,491	C	2,616,673.00	102004	244720.0764	111002	236300.231	112011	0
112012	Tamworth	New South Wales	36,131	C	2,592,726.50	102004	279518.5471	111002	251482.6207	112012	0
113001	Armidale	New South Wales	19,818	C	2,344,104.75	102004	334944.164	111002	326524.3186	113001	0
113007	Forster - Tuncurry	New South Wales	18,904	C	3,008,742.75	102004	157387.7284	111002	148967.8829	113007	0
113010	Kempsey	New South Wales	10,374	D	2,487,656.50	102004	283443.3655	111002	275023.52	112011	57096.17225
113012	Kurri Kurri - Weston	New South Wales	13,057	D	4,162,491.00	102004	30671.79204	111002	17645.06057	112003	13045.72745
113015	Muswellbrook	New South Wales	11,042	D	3,431,005.50	102004	125026.9444	111002	96991.01795	112003	91669.57941
113016	Nelson Bay - Corlette	New South Wales	11,060	D	3,591,157.00	102004	61773.02719	111002	61878.07943	112003	87200.45905
113018	Raymond Terrace	New South Wales	13,217	D	4,043,828.00	102004	25277.35711	111002	22632.26291	112003	44704.9787
113019	Singleton	New South Wales	13,961	D	3,802,149.25	102004	79769.06435	111002	51733.1379	112003	46411.69936
113020	Taree	New South Wales	17,820	D	2,957,251.00	102004	171914.9997	111002	163495.1542	113007	39122.34717
114001	Camden Haven	New South Wales	7,177	D	2,727,546.00	102004	220186.3314	111002	211766.4859	112011	29401.22122
114010	Gunnedah	New South Wales	7,888	D	2,383,520.75	102004	309271.6583	111002	281235.7318	112012	80921.89945
114015	Medowie	New South Wales	8,342	D	3,869,808.75	102004	37300.88963	111002	33385.87759	112003	61021.01767
114021	Nambucca Heads	New South Wales	6,220	D	2,362,443.25	102004	343969.9439	111002	335550.0985	112004	44493.84901
114022	Narrabri	New South Wales	5,890	D	2,079,462.00	102004	401941.5679	111002	373905.6415	112012	173591.8091
114024	Salamander Bay - Soldiers Point	New South Wales	5,101	D	3,638,856.25	102004	57277.27226	111002	57382.32451	112003	82704.70413
114025	Scone	New South Wales	5,079	D	3,256,077.75	102004	152271.4512	111002	124235.5247	112003	118914.0862
114029	Wauchope	New South Wales	6,372	D	2,688,530.75	102004	232735.5819	111002	224315.7364	112011	19847.3608
115001	Aberdeen	New South Wales	1,837	E	3,340,170.00	102004	138132.1449	111002	110096.2184	112003	104774.7799
115003	Anna Bay	New South Wales	2,878	E	3,672,711.25	102004	54146.03797	111002	54251.09022	112003	79573.46984
115011	Barraba	New South Wales	1,150	E	2,175,530.25	102004	372525.8637	111002	344489.9373	112012	93830.35754
115018	Bingara	New South Wales	1,093	E	2,031,255.13	102004	434161.9013	311003	365676.03	112012	155466.3952
115021	Boat Harbour	New South Wales	1,201	E	3,653,197.00	102004	55947.21569	111002	56052.26794	112003	81374.64756
115023	Bonny Hills	New South Wales	2,659	E	2,693,409.00	102004	228671.1104	111002	220251.2649	112011	20916.44221
115027	Bowraville	New South Wales	1,090	E	2,298,840.75	102004	344941.9733	111002	336522.1278	112004	66340.58635
115029	Branxton	New South Wales	2,707	E	3,910,558.75	102004	56364.19936	111002	28328.27291	112003	22307.86585
115032	Bulahdelah	New South Wales	1,118	E	3,428,920.50	102004	96700.20484	111002	88280.35936	113007	60687.52353
115045	Coonabarabran	New South Wales	2,576	E	2,304,074.75	102004	359963.4588	111002	331927.5324	112005	145171.0797
115046	Coonamble	New South Wales	2,446	E	1,846,854.50	102004	477098.7729	111002	449062.8465	112005	163787.3355
115053	Denman	New South Wales	1,403	E	3,425,826.25	102004	136188.1364	111002	108152.21	112003	99823.87151
115056	Dungog	New South Wales	2,131	E	3,582,982.00	102004	75886.05673	111002	51784.6213	112003	76650.19445
115060	Fingal Bay	New South Wales	1,502	E	3,528,843.75	102004	67526.77507	111002	67631.82732	112003	92954.20694
115063	Frederickton	New South Wales	1,074	E	2,495,451.50	102004	287559.2512	111002	279139.4057	112011	61212.05792
115067	Gilgandra	New South Wales	2,664	E	2,348,262.00	102004	385145.7281	111002	357109.8016	112005	67824.87547
115069	Gloucester	New South Wales	2,336	E	3,231,724.25	102004	123392.9153	111002	114973.0698	113007	73250.84996
115072	Greta	New South Wales	2,483	E	3,942,361.00	102004	51603.38587	111002	23567.45942	112003	22394.0236
115076	Guyra	New South Wales	1,947	E	2,266,957.00	102004	371412.7491	311003	351443.4578	113001	37662.81333
115078	Harrington	New South Wales	2,257	E	2,821,159.75	102004	194293.9713	111002	185874.1258	113007	61501.31876
115079	Hawks Nest	New South Wales	1,123	E	3,515,888.00	102004	80510.53384	111002	72090.68836	112003	99938.15543
115081	Heddon Greta	New South Wales	1,711	E	4,155,196.00	102004	30974.73358	111002	12551.21314	112003	18139.57488
115091	Karuah	New South Wales	1,064	E	3,775,359.50	102004	53715.53524	111002	45295.68977	112003	73143.15683
115092	Kootingal	New South Wales	1,599	E	2,519,402.00	102004	298870.5579	111002	270834.6315	112012	19850.12085
115096	Lake Cathie	New South Wales	2,873	E	2,651,674.00	102004	235668.8065	111002	227248.961	112011	13918.74615
115097	Lemon Tree Passage	New South Wales	2,534	E	3,715,141.50	102004	49896.58601	111002	50001.63826	112003	75324.01788
115098	Lightning Ridge	New South Wales	1,496	E	1,252,524.63	102004	654335.9011	311003	608125.4274	112005	354862.694
115099	Macksville	New South Wales	2,786	E	2,381,804.50	102004	333141.7868	111002	324721.9414	112004	55322.00609
115102	Manilla	New South Wales	2,107	E	2,334,158.75	102004	326739.3127	111002	298703.3863	112012	48043.80658
115114	Old Bar	New South Wales	3,650	E	2,916,321.25	102004	175435.0896	111002	167015.2441	113007	42642.43709
115117	Quirindi	New South Wales	2,580	E	2,808,306.25	102004	227525.3744	111002	199489.448	112012	65759.19509
115121	Shoal Bay	New South Wales	1,837	E	3,557,748.25	102004	64850.12193	111002	64955.17418	112003	90277.5538
115125	Smiths Lake	New South Wales	1,076	E	3,144,248.25	102004	133382.8932	111002	124963.0477	113007	25043.30851
115127	South West Rocks	New South Wales	4,816	E	2,347,693.25	102004	315681.1272	111002	307261.2817	112011	89333.93391
115132	Tanilba Bay	New South Wales	3,757	E	3,749,317.00	102004	46901.58731	111002	47006.63956	112003	72329.01918
115134	Tea Gardens	New South Wales	2,100	E	3,558,589.50	102004	76516.2938	111002	68096.44833	112003	95943.91539
115142	Uralla	New South Wales	2,388	E	2,405,007.75	102004	311843.3474	111002	303423.502	113001	23100.8166
115144	Valla Beach	New South Wales	1,199	E	2,340,620.75	102004	353721.6465	102003	333190.7484	112004	36850.10342
115146	Walcha	New South Wales	1,482	E	2,505,639.00	102004	270860.3582	111002	262440.5128	113001	64083.8058
115147	Walgett	New South Wales	1,625	E	1,522,437.38	102004	587022.293	111002	558986.3666	112005	277256.2284
115151	Warren	New South Wales	1,523	E	2,004,498.38	102004	468248.03	111002	440212.1035	112005	108276.7775
115152	Wee Waa	New South Wales	1,653	E	1,846,878.25	102004	443887.6978	111002	415851.7713	112012	215537.9389
115155	Werris Creek	New South Wales	1,437	E	2,721,746.25	102004	246896.9485	111002	218861.022	112012	47671.60275
115158	Wingham	New South Wales	4,518	E	2,886,107.50	102004	180185.014	111002	171765.1686	113007	47392.36155
121002	Baradine (L)	New South Wales	762	F	2,018,242.88	102004	405603.3742	111002	377567.4478	112005	190810.9951
121004	Beechwood (L)	New South Wales	571	F	2,636,882.25	102004	241629.0151	111002	233209.1697	112011	27031.34463
121010	Boggabri (L)	New South Wales	866	F	2,206,698.75	102004	345336.2717	111002	317300.3452	112012	116986.5128
121011	Brandy Hill (L)	New South Wales	859	F	3,944,096.50	102004	37704.91089	111002	16437.38659	112003	45882.93593
121012	Brewarrina (L)	New South Wales	923	F	1,150,234.75	102004	720243.6154	111002	692207.6889	112005	374659.067
121016	Clarence Town (L)	New South Wales	863	F	3,790,170.75	102004	53937.02177	111002	31318.12479	112003	60763.67413
121021	Coolah (L)	New South Wales	794	F	2,657,126.75	102004	274206.8757	111002	246170.9493	112005	136301.1513
121024	Crescent Head (L)	New South Wales	979	F	2,388,831.50	102004	296695.137	111002	288275.2915	112011	70347.94371
121028	Curlewis (L)	New South Wales	589	F	2,434,226.50	102004	291389.1266	111002	263353.2001	112012	91871.05013
121031	Diamond Beach (L)	New South Wales	849	F	2,989,961.25	102004	161930.0502	111002	153510.2048	113007	23395.89021
121032	Dunedoo (L)	New South Wales	802	F	2,793,308.50	102004	291951.5968	111002	263915.6704	112005	89939.21617
121034	Ellalong (L)	New South Wales	789	F	4,082,730.75	102004	53626.13883	111002	40599.40736	112003	11657.76563
121041	Gillieston Heights (L)	New South Wales	1,372	E	4,110,980.00	102004	35939.68688	111002	7586.259837	112003	23104.52818
121043	Green Point (L)	New South Wales	587	F	3,035,955.75	102004	151162.6466	111002	142742.8012	113007	9911.790167
121044	Hallidays Point - Black Head (L)	New South Wales	749	F	3,010,082.25	102004	159739.8432	111002	151319.9977	113007	21205.6832
121054	Kendall (L)	New South Wales	833	F	2,770,131.25	102004	213674.6591	111002	205254.8136	112011	33519.72713
121056	Killingworth (L)	New South Wales	700	F	4,264,997.00	102004	13059.27204	111002	28334.01057	112003	38466.71427
121057	King Creek (L)	New South Wales	1,335	E	2,686,835.50	102004	232239.4274	111002	223819.5819	112011	19073.50685
121066	Louth Park (L)	New South Wales	501	F	4,074,171.25	102004	32325.83295	111002	7383.761329	112003	28819.64602
121072	Merriwa (L)	New South Wales	973	F	3,082,023.75	102004	185239.7669	111002	157203.8404	112003	148875.5019
121073	Millfield (L)	New South Wales	586	F	4,132,326.25	102004	54131.72718	111002	41104.99572	112003	12163.35398
121075	Minmi (L)	New South Wales	683	F	4,230,330.00	102004	11612.27454	111002	19589.74734	112003	34924.1659
121085	Nabiac (L)	New South Wales	637	F	3,137,683.00	102004	142216.6322	111002	133796.7867	113007	23442.58273
121087	Nords Wharf (L)	New South Wales	820	F	4,396,047.50	102004	25596.8413	111002	55268.15925	112003	67783.65684
121088	North Rothbury (L)	New South Wales	510	F	3,925,048.50	102004	58697.02718	111002	30661.10074	112003	19975.03802
121095	Paxton (L)	New South Wales	852	F	4,106,020.75	102004	52610.56834	111002	39583.83687	112003	10642.19514
121102	Salt Ash (L)	New South Wales	1,098	E	3,860,067.75	102004	37311.00746	111002	37416.05971	112003	62738.43933
121103	Scotts Head (L)	New South Wales	820	F	2,341,583.00	102004	333269.2374	111002	324849.3919	112004	70248.78618
121104	Smithtown - Gladstone (L)	New South Wales	995	F	2,462,380.75	102004	294867.6322	111002	286447.7867	112011	68520.43892
121105	Stroud (L)	New South Wales	701	F	3,584,211.75	102004	75334.42362	111002	66914.57815	112003	94762.04521
121106	Stuarts Point (L)	New South Wales	677	F	2,370,420.50	102004	323365.4278	111002	314945.5823	112004	77065.91513
121107	Tallwoods Village (L)	New South Wales	546	F	3,034,743.25	102004	157060.0712	111002	148640.2257	113007	18525.91116
121109	Tingha (L)	New South Wales	527	F	1,993,894.38	102004	426626.0434	311003	351149.3067	113001	112893.6503
121110	Tinonee (L)	New South Wales	730	F	2,954,900.75	102004	171152.6983	111002	162732.8529	113007	38360.04585
121116	Wallabi Point (L)	New South Wales	545	F	2,902,169.25	102004	176996.4383	111002	168576.5928	113007	44203.78583
121118	Wallalong (L)	New South Wales	938	F	3,982,184.25	102004	39007.01893	111002	9657.943158	112003	40348.73118
122007	Attunga (L)	New South Wales	339	F	2,456,311.25	102004	303750.3987	111002	275714.4722	112012	25054.89251
122008	Awaba (L)	New South Wales	350	F	4,338,042.50	102004	20994.37788	111002	38841.56575	112003	35006.85244
122017	Binnaway (L)	New South Wales	457	F	2,428,989.50	102004	325029.4582	111002	296993.5318	112005	120974.8019
122020	Bonny Hills - West (L)	New South Wales	204	F	2,678,620.75	102004	231584.4603	111002	223164.6148	112011	19552.4255
122023	Boomerang Beach - Blueys Beach (L)	New South Wales	434	F	3,111,483.00	102004	138397.4423	111002	129977.5969	113007	21562.46262
122026	Broke (L)	New South Wales	260	F	3,999,977.75	102004	74361.57965	111002	57612.09446	112003	33432.92224
122028	Bundarra (L)	New South Wales	404	F	2,074,689.00	102004	391272.4521	311003	373091.2346	113001	85258.4651
122040	Coopernook (L)	New South Wales	303	F	2,904,779.50	102004	185114.4417	111002	176694.5962	113007	52321.78917
122051	Elizabeth Beach (L)	New South Wales	230	F	3,104,234.00	102004	140361.1969	111002	131941.3514	113007	17026.53148
122060	Gilgai (L)	New South Wales	393	F	2,028,806.38	102004	427743.9152	311003	336619.7715	113001	121729.9281
122062	Goodooga (L)	New South Wales	216	F	1,082,674.25	102004	715687.3834	311003	630345.8323	112005	416214.1763
122064	Gresford - East Gresford (L)	New South Wales	315	F	3,653,004.25	102004	72716.17704	111002	43367.10127	112003	67173.44863
122065	Gulargambone (L)	New South Wales	367	F	2,046,526.00	102004	432619.8811	111002	404583.9547	112005	115299.0285
122068	Hallidays Point - West (L)	New South Wales	365	F	3,042,740.25	102004	156187.0613	111002	147767.2158	113007	17652.90126
122069	Hat Head (L)	New South Wales	326	F	2,341,082.00	102004	311716.9623	111002	303297.1168	112011	85369.76904
122070	Hinton (L)	New South Wales	313	F	4,002,475.25	102004	36633.12103	111002	7284.045258	112003	37974.83328
122071	Hyland Park (L)	New South Wales	441	F	2,328,433.50	102004	350606.7488	111002	342186.9033	112004	46030.11209
122076	Kitchener (L)	New South Wales	344	F	4,092,584.75	102004	47730.72778	111002	34703.99632	112003	6702.748542
122081	Lansdowne (L)	New South Wales	369	F	2,864,917.25	102004	187808.4373	111002	179388.5918	113007	55015.78477
122085	Lochinvar (L)	New South Wales	468	F	3,978,850.00	102004	44452.3487	111002	15521.93536	112003	23038.8212
122091	Manning Point (L)	New South Wales	206	F	2,788,978.00	102004	189975.851	111002	181556.0055	113007	57183.19849
122094	Mendooran (L)	New South Wales	302	F	2,623,000.25	102004	329336.4942	111002	301300.5677	112005	74633.42838
122097	Moonbi (L)	New South Wales	324	F	2,507,099.50	102004	302408.1231	111002	274372.1966	112012	23387.68601
122100	Mulbring (L)	New South Wales	356	F	4,267,857.00	102004	32602.49876	111002	27226.74799	112003	18314.09791
122104	Neath (L)	New South Wales	431	F	4,122,800.00	102004	36172.67573	111002	23145.94426	112003	7544.843758
122106	Nemingha (L)	New South Wales	232	F	2,561,535.00	102004	288102.3064	111002	260066.3799	112012	9406.800196
122109	North Arm Cove (L)	New South Wales	422	F	3,661,444.50	102004	65635.80689	111002	57215.96142	112003	85063.42848
122111	Nundle (L)	New South Wales	270	F	2,557,304.50	102004	270437.9207	111002	242401.9942	112012	59818.39616
122116	Paterson (L)	New South Wales	372	F	3,892,600.00	102004	50318.18756	111002	20969.11179	112003	44775.45915
122121	Pindimar (L)	New South Wales	230	F	3,548,772.25	102004	77350.7724	111002	68930.92692	112003	96778.39399
122123	Rainbow Flat (L)	New South Wales	212	F	3,052,515.75	102004	157147.7771	111002	148727.9316	113007	23698.39563
122124	Red Head (L)	New South Wales	396	F	3,003,543.00	102004	160447.4309	111002	152027.5854	113007	21913.27087
122128	Seaham (L)	New South Wales	425	F	3,926,428.50	102004	40000.19781	111002	18853.87001	112003	48299.41936
122129	Seahampton (L)	New South Wales	311	F	4,245,790.00	102004	13391.57014	111002	21521.97096	112003	31533.55155
122141	Telegraph Point (L)	New South Wales	221	F	2,613,405.50	102004	252216.4625	111002	243796.617	112011	25869.26924
122144	Tomago (L)	New South Wales	271	F	4,046,907.50	102004	23919.88384	111002	21828.81202	112003	43347.50543
122158	Wallabadah (L)	New South Wales	229	F	2,801,024.75	102004	230027.9289	111002	201992.0024	112012	51415.47344
111001	Albury - Wodonga (Albury Part)	New South Wales	45,627	C	3,154,027.50	201001	319947.7528	211003	280292.9478	111001	0
113006	Echuca - Moama (Moama Part)	New South Wales	4,198	E	3,164,868.00	201001	226291.9585	211003	92593.89094	212004	75493.58674
114005	Corowa - Wahgunyah (Corowa Part)	New South Wales	5,450	D	3,125,203.50	201001	289244.8626	211003	240111.1885	211001	53392.74733
114007	Deniliquin	New South Wales	6,441	D	2,867,454.50	201001	297065.1347	211003	163367.0671	212004	136039.5701
115006	Balranald	New South Wales	1,159	E	2,043,109.00	201001	453217.5612	211003	286281.21	212002	159469.3766
115009	Barham - Koondrook (Barham Part)	New South Wales	1,151	E	2,715,419.50	201001	299318.5105	211003	149731.0347	212004	160677.2438
115010	Barooga	New South Wales	1,498	E	3,152,981.50	201001	258915.7676	211003	188818.6401	212004	71521.24823
115061	Finley	New South Wales	1,921	E	3,024,791.50	201001	287267.2674	211003	217170.1398	212004	99872.74799
115080	Hay	New South Wales	2,298	E	2,334,506.50	201001	421929.9733	211003	288231.9057	212004	260904.4087
115084	Howlong	New South Wales	2,310	E	3,133,217.50	201001	303631.2357	211003	263969.8867	111001	33343.11999
115087	Jindera	New South Wales	1,056	E	3,094,102.75	201001	332213.4477	211003	292558.6427	111001	14421.6257
115139	Tocumwal	New South Wales	2,154	E	3,073,923.75	201001	270430.3685	211003	200333.2409	212004	83035.84909
121008	Berrigan (L)	New South Wales	922	F	3,070,352.75	201001	289453.537	211003	219356.4094	212004	102059.0176
121051	Jerilderie (L)	New South Wales	775	F	2,929,944.50	201001	324195.3809	211003	253285.4428	212004	136800.8615
121069	Mathoura (L)	New South Wales	650	F	2,959,747.00	201001	265109.5769	211003	131411.5094	212004	104084.0124
121076	Moama - West (L)	New South Wales	506	F	3,122,536.00	201001	230645.7818	211003	96947.7142	212004	79847.40999
122072	Ivanhoe (L)	New South Wales	200	F	1,272,692.75	201001	631920.4677	211003	498222.4001	212004	470894.9031
122099	Moulamein (L)	New South Wales	330	F	2,388,857.50	201001	369631.4363	211003	220043.9604	212004	230990.1695
122112	Oaklands (L)	New South Wales	238	F	2,974,256.50	201001	328784.4077	211003	258687.2802	111001	107366.3844
201001	Melbourne	Victoria	3,707,530	A	4,786,072.50	201001	0	203001	85687.62674	212003	42562.4135
203001	Geelong	Victoria	143,921	B	3,994,394.25	201001	85687.62674	203001	0	212001	62592.84877
211001	Albury - Wodonga (Wodonga Part)	Victoria	31,605	C	3,168,093.75	201001	310656.8431	211003	271002.0382	211001	0
211002	Ballarat	Victoria	85,935	B	3,677,992.25	201001	127575.9168	211002	0	212001	70665.8314
211003	Bendigo	Victoria	82,794	B	3,464,351.00	201001	171343.6614	211003	0	212005	117722.818
212001	Melton	Victoria	45,624	C	4,285,043.00	201001	59235.41071	203001	62592.84877	212001	0
212003	Pakenham	Victoria	32,911	C	4,289,586.50	201001	42562.4135	203001	126881.8501	212003	0
212004	Shepparton - Mooroopna	Victoria	42,741	C	3,474,929.25	201001	187394.5194	211003	120054.643	212004	0
212005	Sunbury	Victoria	33,062	C	4,320,369.50	201001	55539.1408	203001	91526.81322	212005	0
212006	Traralgon	Victoria	24,590	C	3,405,319.75	201001	146034.4239	203001	230353.8605	212006	0
212007	Warrnambool	Victoria	29,284	C	2,520,322.50	201001	266818.1261	211002	171017.1036	212007	0
213001	Bacchus Marsh	Victoria	14,913	D	4,189,986.75	201001	70697.6811	203001	57089.92585	212001	13787.59568
213002	Bairnsdale	Victoria	11,820	D	2,819,309.75	201001	262465.1545	203001	346784.5911	212006	118534.445
213003	Colac	Victoria	11,415	D	3,252,156.00	201001	162351.6566	203001	76664.02984	212007	107275.7492
213004	Drysdale - Clifton Springs	Victoria	10,927	D	3,739,278.75	201001	108017.7458	203001	22330.11907	212001	84922.96783
213005	Echuca - Moama (Echuca Part)	Victoria	12,613	D	3,186,206.50	201001	222154.7838	211003	88456.71627	212004	71134.90377
213006	Horsham	Victoria	15,262	D	2,459,455.25	201001	310179.4517	211002	186083.3323	412002	210675.6019
213007	Lara	Victoria	11,192	D	4,106,862.50	201001	73489.29333	203001	14709.8775	212001	52652.74307
213008	Moe - Newborough	Victoria	15,292	D	3,601,619.75	201001	118418.2205	203001	202737.6571	212006	27616.20338
213009	Morwell	Victoria	13,691	D	3,487,551.25	201001	134449.1501	203001	218768.5867	212006	11585.27376
213010	Ocean Grove - Barwon Heads	Victoria	16,093	D	3,724,823.75	201001	109557.1976	203001	23869.57083	212001	86462.4196
213011	Sale	Victoria	12,766	D	3,108,197.75	201001	195805.3764	203001	280124.813	212006	50722.26527
213012	Torquay - Jan Juc	Victoria	13,339	D	3,746,145.00	201001	107250.1966	203001	21562.56983	212001	84155.4186
213013	Wangaratta	Victoria	17,377	D	3,326,601.50	201001	242855.7601	211003	203200.9551	211001	67801.08308
213014	Warragul	Victoria	13,081	D	3,837,652.00	201001	87432.93547	203001	171752.3721	212003	44870.52196
214001	Ararat	Victoria	7,024	D	2,981,878.50	201001	216820.3127	211002	92724.1932	212007	143340.7578
214002	Benalla	Victoria	9,328	D	3,463,586.00	201001	205283.8303	211003	165629.0253	212004	62937.13312
214003	Castlemaine	Victoria	9,124	D	3,649,843.75	201001	138424.9727	211003	40177.62076	212005	84804.12933
214004	Cobram	Victoria	5,420	D	3,161,476.75	201001	255451.9494	211003	185354.8219	212004	68057.43007
214005	Corowa - Wahgunyah (Wahgunyah Part)	Victoria	891	F	3,146,783.25	201001	285769.9932	211003	242719.9176	211001	49917.87794
214006	Drouin	Victoria	9,368	D	3,916,326.75	201001	78080.85034	203001	162400.2869	212003	35518.43683
214007	Gisborne	Victoria	8,057	D	4,219,599.00	201001	70080.75558	203001	88118.7845	212005	16459.91222
214008	Hamilton	Victoria	9,346	D	2,408,661.50	201001	302137.1628	211002	175336.7192	212007	95518.41888
214009	Healesville	Victoria	7,993	D	4,240,755.50	201001	56125.21456	203001	130787.882	212003	54747.81201
214010	Kilmore	Victoria	6,142	D	4,195,893.00	201001	76987.54037	211003	97192.07574	212005	59920.45554
214011	Kyabram	Victoria	5,642	D	3,278,393.00	201001	208062.0809	211003	96151.18866	212004	37986.21988
214012	Lakes Entrance	Victoria	5,965	D	2,683,920.25	201001	299250.5752	203001	383570.0118	212006	155319.8657
214013	Leopold	Victoria	9,608	D	3,848,179.00	201001	98393.59844	203001	12705.9717	212001	75298.82047
214014	Maryborough (Vic.)	Victoria	7,174	D	3,308,104.75	201001	182094.0721	211002	67290.15438	212001	125183.9866
214015	Portland (Vic.)	Victoria	9,950	D	2,005,955.25	201001	364644.8334	211002	257424.0892	212007	99304.45107
214016	Seymour	Victoria	5,914	D	3,949,622.75	201001	111487.9243	211003	98553.59353	212004	81614.71087
214017	Stawell	Victoria	5,736	D	2,798,144.00	201001	247619.1465	211002	123523.0271	212007	171380.7289
214018	Swan Hill	Victoria	9,894	D	2,377,598.00	201001	355579.7948	211003	188643.4436	212002	217566.1498
214019	Wallan	Victoria	7,811	D	4,210,808.00	201001	70332.7263	211003	112490.2232	212005	55811.92721
214020	Wonthaggi	Victoria	7,279	D	3,512,420.50	201001	112973.341	203001	197292.7776	212003	74665.36831
214021	Yarrawonga - Mulwala (Yarrawonga Part)	Victoria	6,793	D	3,133,131.25	201001	268970.227	211003	199741.5836	212004	82444.19174
215001	Aireys Inlet - Fairhaven	Victoria	1,071	E	3,457,823.00	201001	134439.3331	203001	48751.70638	212001	111344.5551
215002	Alexandra	Victoria	2,300	E	3,762,349.00	201001	122483.727	211003	166381.5327	212004	111862.2929
215003	Anglesea	Victoria	2,454	E	3,575,831.50	201001	122912.7004	203001	37225.07367	212001	99817.92243
215004	Apollo Bay	Victoria	1,094	E	2,943,703.00	201001	191757.9054	203001	106070.2787	212007	153717.836
215005	Ballan	Victoria	2,045	E	3,989,498.25	201001	91370.3347	211002	36252.31547	212001	34460.24929
215006	Balnarring - Balnarring Beach	Victoria	2,126	E	4,049,444.25	201001	57917.34293	203001	139160.4908	212003	60772.54718
215007	Bannockburn	Victoria	3,512	E	3,859,034.00	201001	99133.34126	203001	19659.7514	212001	73140.21031
215008	Baranduda	Victoria	1,695	E	3,094,103.75	201001	316567.2208	211003	276912.4158	211001	11001.34173
215009	Barham - Koondrook (Koondrook Part)	Victoria	769	F	2,723,528.50	201001	297390.5308	211003	147803.055	212004	158749.264
215010	Beaconsfield Upper	Victoria	2,211	E	4,368,688.00	201001	35119.29978	203001	119438.7364	212003	13211.84198
215011	Beechworth	Victoria	2,789	E	3,193,527.75	201001	278678.0607	211003	239023.2557	211001	39945.76552
215012	Blind Bight	Victoria	1,238	E	4,217,496.00	201001	45381.81134	203001	129701.2479	212003	32862.28951
215013	Bright	Victoria	2,165	E	2,820,846.00	201001	313714.5345	211003	274059.7295	211001	92450.35034
215014	Broadford	Victoria	3,387	E	4,135,764.25	201001	84967.93694	211003	102682.7483	212005	73691.58893
215015	Bunyip	Victoria	1,774	E	4,019,540.50	201001	66585.27531	203001	150904.7119	212003	24022.8618
215016	Camperdown	Victoria	2,938	E	2,963,203.75	201001	201980.0385	211002	108094.0555	212007	68402.74664
215017	Cape Woolamai	Victoria	1,549	E	3,524,243.00	201001	109301.1065	203001	193620.5431	212003	70993.13383
215018	Casterton	Victoria	1,425	E	2,096,149.00	201001	365997.1407	211002	239196.6971	412002	68040.43401
215019	Churchill	Victoria	4,750	E	3,401,745.00	201001	142923.7678	203001	227243.2044	212006	18942.35907
215020	Cobden	Victoria	1,566	E	2,895,387.50	201001	209191.0413	211002	120462.1592	212007	58573.58463
215021	Cohuna	Victoria	1,818	E	2,806,600.00	201001	273935.833	211003	124348.3572	212004	135294.5663
215023	Cowes	Victoria	4,310	E	3,399,064.00	201001	121438.4681	203001	205757.9047	212003	83130.49543
215024	Creswick	Victoria	2,568	E	3,653,371.25	201001	132514.9162	211002	19962.25326	212001	75604.8308
215025	Daylesford - Hepburn Springs	Victoria	3,265	E	3,684,201.75	201001	130975.0949	211002	45230.78784	212005	77354.25153
215026	Diggers Rest	Victoria	1,662	E	4,373,076.00	201001	50272.44728	203001	80836.66277	212005	11960.53308
215027	Dimboola	Victoria	1,390	E	2,327,097.50	201001	347589.4822	211002	223493.3627	412002	245654.465
215028	Donald	Victoria	1,355	E	2,623,525.75	201001	289275.0167	211003	146532.2692	212001	234324.4451
215029	Euroa	Victoria	2,768	E	3,670,147.75	201001	160595.8522	211003	132662.1081	212004	48922.74801
215030	Foster	Victoria	1,089	E	3,227,810.00	201001	151332.351	203001	235651.7876	212006	88827.59637
215031	Garfield	Victoria	1,137	E	4,069,413.25	201001	62084.24541	203001	146403.682	212003	19521.83191
215032	Heathcote	Victoria	1,688	E	3,812,139.75	201001	124916.6967	211003	47610.72118	212005	83062.83366
215033	Heyfield	Victoria	1,459	E	3,193,099.75	201001	180248.1379	203001	264567.5745	212006	42082.64939
215034	Heywood	Victoria	1,276	E	2,125,790.25	201001	346447.0835	211002	236491.2312	212007	90294.76669
215035	Inverloch	Victoria	4,458	E	3,444,927.50	201001	122465.9777	203001	206785.4143	212003	84158.00498
215036	Kerang	Victoria	3,567	E	2,710,743.50	201001	296621.3638	211003	129685.0125	212004	165742.9768
215037	Koo Wee Rup	Victoria	2,209	E	4,131,217.00	201001	55318.09863	203001	139637.5352	212003	16498.63839
215038	Koroit	Victoria	1,386	E	2,467,016.50	201001	278229.6834	211002	174907.5158	212007	15413.15235
215039	Korumburra	Victoria	3,353	E	3,672,950.00	201001	99779.38089	203001	184098.8175	212003	61471.40821
215040	Kyneton	Victoria	4,460	E	3,943,392.50	201001	104363.4388	211003	67109.59248	212005	50742.59547
215041	Lancefield	Victoria	1,262	E	4,052,710.75	201001	93796.02121	211003	91634.12208	212005	38256.8804
215042	Lang Lang	Victoria	1,006	E	4,009,509.50	201001	65832.53782	203001	150151.9744	212003	27524.56513
215043	Leongatha	Victoria	4,894	E	3,565,839.00	201001	113604.672	203001	197924.1086	212006	71429.22799
215044	Longwarry	Victoria	1,008	E	3,977,927.75	201001	70662.51164	203001	154981.9482	212003	28100.09814
215045	Lorne	Victoria	1,046	E	3,319,048.75	201001	149883.5447	203001	64195.91799	212001	126788.7668
215046	Macedon	Victoria	2,631	E	4,159,204.75	201001	77936.30034	211003	95311.27212	212005	24315.45698
215047	Maffra	Victoria	4,262	E	3,080,241.75	201001	201450.0556	203001	285769.4922	212006	58789.30892
215048	Maldon	Victoria	1,236	E	3,525,726.25	201001	155704.162	211003	38271.73018	212005	102083.3186
215049	Mansfield	Victoria	3,067	E	3,402,089.50	201001	181870.8061	211003	200352.7495	212004	116613.3894
215051	Millgrove	Victoria	1,554	E	4,082,280.00	201001	66550.33599	203001	141213.0034	212003	50829.78086
215052	Mirboo North	Victoria	1,611	E	3,416,786.50	201001	135617.0856	203001	219936.5222	212006	45256.93138
215053	Mortlake	Victoria	1,073	E	2,815,513.00	201001	226773.6269	211002	119238.7587	212007	51778.34493
215054	Mount Beauty - Tawonga South	Victoria	1,654	E	2,721,984.50	201001	340076.7956	211003	300421.9906	211001	82615.86075
215055	Myrtleford	Victoria	2,707	E	3,065,239.50	201001	285457.3468	211003	245802.5418	211001	64991.22003
215056	Nagambie	Victoria	1,547	E	3,775,571.50	201001	136007.7223	211003	99668.85962	212004	51862.21018
215057	Nathalia	Victoria	1,458	E	3,187,825.25	201001	231429.7655	211003	134961.2446	212004	44035.24617
215059	Numurkah	Victoria	3,841	E	3,275,083.25	201001	222958.6875	211003	152861.56	212004	35564.16814
215060	Orbost	Victoria	2,143	E	2,565,632.00	201001	352248.5252	203001	436567.9618	212006	208317.8157
215062	Paynesville	Victoria	3,236	E	2,725,001.00	201001	273713.7485	203001	358033.1851	212006	129783.039
215063	Point Lonsdale - Queenscliff	Victoria	3,880	E	3,642,919.50	201001	116637.5909	203001	30949.96414	212001	93542.8129
215064	Port Fairy	Victoria	2,835	E	2,378,478.25	201001	291649.0647	211002	190237.7158	212007	26308.68238
215065	Portarlington	Victoria	3,147	E	3,631,915.75	201001	117497.2961	203001	31809.66934	212001	94402.51811
215067	Riddells Creek	Victoria	2,976	E	4,206,999.50	201001	71630.64869	203001	97970.6252	212005	16091.50789
215069	Rochester	Victoria	2,652	E	3,339,057.50	201001	194198.0853	211003	60500.01773	212004	66853.02069
215070	Romsey	Victoria	3,678	E	4,115,053.75	201001	85251.38576	211003	99094.73508	212005	29712.24495
215071	Rosedale	Victoria	1,133	E	3,255,002.25	201001	169330.4983	203001	253649.9349	212006	24247.38721
215072	Rutherglen	Victoria	2,125	E	3,178,536.00	201001	284074.8265	211003	241491.7718	211001	41944.45532
215073	San Remo	Victoria	1,083	E	3,558,878.50	201001	105982.8542	203001	190302.2908	212003	67674.88152
215074	Seville	Victoria	1,740	E	4,313,236.50	201001	45979.31454	203001	120641.982	212003	41161.31085
215075	St Arnaud	Victoria	2,184	E	2,844,008.00	201001	251005.0818	211003	108262.3343	212001	196054.5102
215076	St Leonards	Victoria	2,000	E	3,608,027.50	201001	119608.0429	203001	33920.41621	212001	96513.26498
215077	Stratford	Victoria	1,667	E	3,035,376.25	201001	210973.3379	203001	295292.7745	212006	67042.62834
215078	Tatura	Victoria	3,672	E	3,488,512.00	201001	180422.6558	211003	102571.5403	212004	20174.42355
215079	Terang	Victoria	1,962	E	2,817,420.00	201001	221998.0696	211002	128112.0866	212007	45181.11892
215080	Tongala	Victoria	1,245	E	3,211,424.00	201001	217798.7683	211003	94014.25413	212004	50759.00949
215081	Trafalgar	Victoria	3,044	E	3,680,371.25	201001	107757.6384	203001	192077.075	212006	38276.78552
215082	Wandong - Heathcote Junction	Victoria	1,634	E	4,073,548.75	201001	85665.04996	211003	120966.364	212005	74388.70195
215083	Warburton	Victoria	2,031	E	4,031,409.75	201001	70648.44623	203001	145311.1136	212003	54927.8911
215084	Warracknabeal	Victoria	2,340	E	2,334,204.50	201001	347306.6254	211003	204563.8779	212002	254600.281
215085	Whittlesea	Victoria	3,952	E	4,379,759.00	201001	48822.74551	203001	109227.8385	212005	53430.54535
215086	Winchelsea	Victoria	1,579	E	3,610,331.25	201001	122645.1515	203001	36957.52475	212001	99550.37352
215087	Wonga Park	Victoria	1,616	E	4,461,594.00	201001	32707.25209	203001	103947.3658	212003	52214.33225
215088	Woodend	Victoria	3,415	E	4,068,756.75	201001	89876.44936	211003	81467.21204	212005	36255.606
215089	Woori Yallock - Launching Place	Victoria	4,126	E	4,247,837.50	201001	53151.13749	203001	127813.8049	212003	40310.48205
215090	Yallourn North	Victoria	1,059	E	3,509,718.50	201001	130445.3464	203001	214764.783	212006	19216.08347
215091	Yarra Glen	Victoria	2,028	E	4,334,773.00	201001	48084.82853	203001	119089.5116	212003	61789.38516
215092	Yarra Junction - Wesburn	Victoria	2,784	E	4,142,132.00	201001	61796.54768	203001	136459.2151	212003	46075.99256
215093	Yarragon	Victoria	998	F	3,732,843.00	201001	100565.5121	203001	184884.9487	212006	46763.53642
215094	Yarram	Victoria	1,740	E	2,937,426.50	201001	200738.1958	203001	285057.6324	212006	58953.94388
215095	Yea	Victoria	1,086	E	3,918,058.75	201001	105124.5297	211003	134222.172	212003	116024.4053
221001	Allansford (L)	Victoria	766	F	2,584,468.50	201001	255458.074	211002	162110.0808	212007	11360.05215
221002	Avenel (L)	Victoria	814	F	3,859,292.25	201001	125739.4466	211003	112805.1159	212004	72049.426
221003	Avoca (L)	Victoria	975	F	3,203,212.00	201001	191793.8699	211002	71885.64154	212001	134883.7845
221004	Barnawartha (L)	Victoria	511	F	3,200,765.75	201001	290214.516	211003	250559.711	211001	21822.74078
221005	Batesford (L)	Victoria	738	F	3,933,677.50	201001	91512.73557	203001	9150.431814	212001	67220.29582
221006	Beaufort (L)	Victoria	1,004	E	3,301,781.25	201001	172198.6953	211002	48102.57579	212001	115288.6099
221007	Birchip (L)	Victoria	662	F	2,430,399.00	201001	329519.4095	211003	172624.9737	212002	231020.1237
221008	Boolarra (L)	Victoria	525	F	3,326,653.50	201001	148037.2662	203001	232356.7028	212006	36908.66781
221009	Boort (L)	Victoria	760	F	2,771,487.00	201001	268592.3013	211003	103392.2285	212004	178274.8662
221010	Briagolong (L)	Victoria	537	F	2,975,867.75	201001	215232.655	203001	299552.0916	212006	74578.18008
221011	Bruthen (L)	Victoria	563	F	2,745,106.25	201001	285326.478	203001	369645.9146	212006	141395.7685
221012	Bushfield - Woodford (L)	Victoria	586	F	2,545,283.00	201001	264065.6664	211002	162654.3176	212007	9159.160541
221014	Cannons Creek (L)	Victoria	557	F	4,236,153.00	201001	43726.62201	203001	128046.0586	212003	31207.10017
221015	Cape Paterson (L)	Victoria	718	F	3,432,529.50	201001	121677.027	203001	205996.4636	212003	83369.05433
221016	Cardigan Village (L)	Victoria	506	F	3,557,985.50	201001	141281.6444	211002	16560.86746	212001	84371.55897
221017	Carisbrook (L)	Victoria	791	F	3,338,862.25	201001	178609.7347	211003	61770.50443	212005	124988.8913
221018	Charlton (L)	Victoria	968	F	2,764,107.00	201001	264750.7377	211003	107856.3019	212004	201765.6835
221019	Chiltern (L)	Victoria	1,128	E	3,222,428.75	201001	280439.1794	211003	240784.3744	211001	31772.59603
221020	Clunes (L) (Vic.)	Victoria	1,373	E	3,464,803.75	201001	153750.2571	211002	38946.33941	212001	96840.17168
221021	Coleraine (L)	Victoria	908	F	2,236,963.00	201001	336523.6958	211002	209723.2522	412002	97490.78993
221022	Corinella (L)	Victoria	629	F	3,691,984.00	201001	93221.70054	203001	177541.1371	212003	54913.72785
221023	Coronet Bay (L)	Victoria	709	F	3,710,343.00	201001	91642.44796	203001	175961.8846	212003	53334.47528
221024	Dunolly (L)	Victoria	638	F	3,246,977.50	201001	192591.6433	211003	60355.45827	212005	138970.8
221025	Eagle Point (L)	Victoria	739	F	2,752,131.25	201001	270691.7096	203001	355011.1462	212006	126761.0001
221026	East Warburton (L)	Victoria	887	F	3,981,589.50	201001	74701.35053	203001	149364.0179	212003	58980.7954
221028	Eildon (L)	Victoria	730	F	3,634,233.00	201001	129592.2101	211003	189657.6664	212003	128214.8076
221029	Elmore (L)	Victoria	668	F	3,436,509.50	201001	177135.3312	211003	43437.26363	212004	77663.3683
221030	Flinders (L)	Victoria	622	F	3,888,730.00	201001	71356.08859	203001	152599.2365	212003	75107.62148
221031	Gembrook (L)	Victoria	942	F	4,240,964.00	201001	48525.36208	203001	129633.6198	212003	17637.44998
221032	Glengarry (L)	Victoria	692	F	3,385,406.25	201001	148884.1463	203001	233203.5829	212006	10718.65785
221033	Grantville (L)	Victoria	506	F	3,824,983.75	201001	81541.91697	203001	165861.3536	212003	43233.94428
221034	Greendale (L)	Victoria	536	F	4,018,528.25	201001	89238.81486	211002	43974.61376	212001	32328.72944
221035	Hopetoun (L) (Vic.)	Victoria	555	F	2,101,323.75	201001	403624.8104	211003	246730.3746	212002	192818.9939
221036	Hopetoun Park (L)	Victoria	564	F	4,239,699.50	201001	63686.19433	203001	59213.69738	212001	6776.108917
221037	Indented Head (L)	Victoria	920	F	3,568,672.00	201001	123169.3527	203001	37481.72591	212001	100074.5747
221038	Inglewood (L) (Vic.)	Victoria	711	F	3,171,070.50	201001	203897.316	211003	47002.88014	212005	150276.4726
221039	Inverleigh (L)	Victoria	715	F	3,715,636.50	201001	113345.308	203001	28139.65229	212001	87514.43166
221041	Kinglake (L)	Victoria	1,062	E	4,262,232.50	201001	57055.8685	203001	122400.2518	212005	70847.26684
221042	Kinglake West (L)	Victoria	840	F	4,180,695.25	201001	64529.51772	203001	124934.6107	212005	69137.31756
221043	Lake Boga (L)	Victoria	719	F	2,454,365.00	201001	338667.7375	211003	171731.3863	212004	209550.6614
221044	Lake Tyers Beach (L)	Victoria	597	F	2,641,230.75	201001	308053.6498	203001	392373.0864	212006	164122.9403
221045	Lethbridge (L)	Victoria	546	F	3,794,245.25	201001	106109.703	203001	29083.00034	212001	71737.68216
221046	Loch Sport (L)	Victoria	689	F	2,637,829.50	201001	249362.4006	203001	333681.8372	212006	104279.2895
221048	Malmsbury (L)	Victoria	612	F	3,838,354.00	201001	115347.8945	211003	55995.76685	212005	61727.05119
221049	Maryknoll (L)	Victoria	546	F	4,138,580.25	201001	55529.92598	203001	139849.3626	212003	12967.51247
221050	Metung (L)	Victoria	1,010	E	2,696,539.25	201001	289862.9839	203001	374182.4205	212006	145932.2744
221051	Moriac (L)	Victoria	644	F	3,743,529.50	201001	108296.457	203001	22608.83029	212001	85201.67906
221052	Murchison (L)	Victoria	769	F	3,638,552.75	201001	160076.1708	211003	93591.11321	212004	35238.78668
221053	Murtoa (L)	Victoria	809	F	2,492,205.00	201001	305840.4978	211002	181744.3783	212007	229602.0801
221054	Neerim South (L)	Victoria	730	F	3,770,180.25	201001	91199.98084	203001	175519.4174	212003	48637.56734
221056	Newstead (L)	Victoria	512	F	3,516,722.50	201001	154266.5153	211003	52075.7769	212005	100645.6719
221057	Nyora (L)	Victoria	703	F	3,861,883.25	201001	78995.03742	203001	163314.474	212003	40687.06474
221058	Officer (L)	Victoria	1,352	E	4,338,183.00	201001	36871.28199	203001	121190.7186	212003	7625.989745
221059	Porepunkah (L)	Victoria	574	F	2,872,214.00	201001	307599.6472	211003	267944.8422	211001	86335.46303
221060	Rainbow (L)	Victoria	525	F	2,025,202.50	201001	414676.856	211003	263575.5916	212002	240470.3354
221062	Rhyll (L)	Victoria	539	F	3,427,971.00	201001	118557.2078	203001	202876.6444	212003	80249.23516
221063	Rockbank (L)	Victoria	822	F	4,392,652.50	201001	46801.67527	203001	64194.21569	212001	12433.73544
221064	Rushworth (L)	Victoria	981	F	3,481,989.50	201001	178706.3871	211003	73754.14079	212004	48534.28551
221065	Sea Lake (L)	Victoria	615	F	2,265,796.50	201001	370395.8131	211003	213501.3773	212002	189678.213
221066	Seville East (L)	Victoria	674	F	4,281,926.50	201001	49080.25782	203001	123742.9252	212003	42113.94537
221067	Surf Beach - Sunderland Bay (L)	Victoria	694	F	3,486,895.25	201001	112910.1083	203001	197229.5449	212003	74602.13557
221068	Tallangatta (L)	Victoria	955	F	2,883,303.00	201001	341824.7697	211003	302169.9647	211001	38925.35141
221069	Teesdale (L)	Victoria	1,479	E	3,731,798.25	201001	111969.0257	203001	32495.4358	212001	85975.89471
221070	Timboon (L)	Victoria	743	F	2,752,003.25	201001	226043.3968	203001	140355.77	212007	52094.34925
221071	Tooradin (L)	Victoria	931	F	4,212,909.50	201001	46183.51126	203001	130502.9479	212003	27255.20977
221072	Trentham (L)	Victoria	719	F	3,850,511.25	201001	112491.4002	211002	67181.94115	212001	55581.31475
221073	Ventnor (L)	Victoria	585	F	3,369,424.75	201001	124280.453	203001	208599.8896	212003	85972.48036
221074	Venus Bay (L)	Victoria	589	F	3,203,271.25	201001	149481.621	203001	233801.0576	212006	103878.4461
221075	Violet Town (L)	Victoria	686	F	3,574,725.75	201001	179837.9519	211003	138686.3731	212004	48646.85326
221076	Wedderburn (L)	Victoria	680	F	2,958,163.75	201001	233193.2333	211003	76298.79751	212004	178435.7552
221077	Werribee South (L)	Victoria	654	F	4,278,866.50	201001	52338.98721	203001	48485.11119	212001	48077.82244
221078	Wurruk (L)	Victoria	959	F	3,130,275.25	201001	191863.9102	203001	276183.3468	212006	46780.79912
221079	Wycheproof (L)	Victoria	628	F	2,604,077.00	201001	294668.8355	211003	137774.3997	212004	225612.9501
221080	Yackandandah (L)	Victoria	950	F	3,108,903.50	201001	300835.344	211003	261180.539	211001	27983.77808
221081	Yinnar (L)	Victoria	575	F	3,419,199.75	201001	139142.4028	203001	223461.8394	212006	26813.70757
222001	Arcadia Downs (L)	Victoria	316	F	3,481,569.00	201001	183090.6363	211003	123856.3212	212004	6989.796173
222002	Arthurs Seat (L)	Victoria	373	F	4,008,852.50	201001	60889.02373	203001	142132.1716	212003	70789.48357
222003	Axedale (L)	Victoria	216	F	3,607,273.25	201001	151236.2226	211003	21672.95999	212005	107628.0015
222004	Baw Baw Village (L)	Victoria	22	F	3,203,461.75	201001	145040.7311	203001	229360.1677	212003	102478.3176
222005	Beeac (L)	Victoria	224	F	3,266,525.25	201001	161221.8124	203001	76016.15672	212007	121611.0482
222006	Bellbridge (L)	Victoria	399	F	3,042,190.00	201001	333954.0894	211003	294299.2844	111001	15998.48373
222007	Bethanga (L)	Victoria	202	F	2,981,574.50	201001	340590.8829	211003	300936.0779	111001	22635.27724
222008	Beulah (L)	Victoria	207	F	2,186,163.50	201001	378296.7012	211003	221402.2654	212002	217929.3064
222009	Birregurra (L)	Victoria	486	F	3,376,628.75	201001	146782.6705	203001	61095.04372	212001	123687.8925
222010	Blackwood (L)	Victoria	297	F	3,927,465.00	201001	100225.5006	211002	55663.41938	212001	43315.41523
222011	Bridgewater (L)	Victoria	363	F	3,228,090.50	201001	196772.1469	211003	39877.71104	212005	143151.3035
222012	Bulla (L)	Victoria	349	F	4,423,372.50	201001	44963.9577	203001	85447.88791	212005	13278.08458
222013	Buln Buln (L)	Victoria	343	F	3,847,669.75	201001	84787.95929	203001	169107.3959	212003	42225.54579
222014	Bundalong (L)	Victoria	336	F	3,086,305.75	201001	283760.8662	211003	214532.2228	211001	74030.63909
222015	Buxton (L)	Victoria	257	F	3,934,557.75	201001	93526.02762	203001	168188.695	212003	92148.62506
222016	Cape Schanck (L)	Victoria	362	F	3,838,604.75	201001	75386.11912	203001	156629.267	212003	85286.57896
222017	Clyde (L)	Victoria	465	F	4,302,217.50	201001	38922.36877	203001	123241.8054	212003	22882.66578
222018	Dales Creek (L)	Victoria	412	F	3,982,302.75	201001	93664.88335	211002	49102.80208	212001	36754.79794
222019	Dalyston (L)	Victoria	381	F	3,544,241.00	201001	108552.1523	203001	192871.5889	212003	70244.17965
222020	Darnum (L)	Victoria	346	F	3,782,165.50	201001	94440.9204	203001	178760.357	212003	51878.50689
222021	Dartmoor (L)	Victoria	262	F	1,994,555.00	201001	380305.8658	211002	253505.4222	412002	48789.98101
222022	Derrinallum (L)	Victoria	229	F	3,098,513.25	201001	187845.2924	211002	80310.42413	212007	91716.76048
222023	Dinner Plain (L)	Victoria	143	F	2,352,785.00	201001	376281.6614	211003	336626.8564	211001	155017.4772
222024	Don Valley (L)	Victoria	377	F	4,172,564.50	201001	59902.17872	203001	134564.8461	212003	44181.62359
222025	Dookie (L)	Victoria	244	F	3,322,498.25	201001	218399.5572	211003	148302.4296	212004	31005.03779
222026	Dunkeld (L)	Victoria	461	F	2,584,402.50	201001	271624.5164	211002	144824.0728	212007	96343.32829
222027	Eldorado (L)	Victoria	231	F	3,179,632.25	201001	265361.9675	211003	225707.1626	211001	67646.37052
222028	Enfield (L)	Victoria	394	F	3,532,609.75	201001	140388.8881	211002	18594.58309	212001	83478.80273
222029	Falls Creek (L) (Vic.)	Victoria	225	F	2,527,929.00	201001	364812.1421	211003	325157.3371	211001	107351.2072
222030	Glenrowan (L)	Victoria	297	F	3,371,305.75	201001	228765.3502	211003	189110.5452	211001	81891.4929
222031	Glenrowan - North (L)	Victoria	339	F	3,311,134.75	201001	239052.8623	211003	199398.0573	211001	79332.30659
222032	Golden Beach - Paradise Beach (L)	Victoria	330	F	2,831,695.25	201001	225426.6031	203001	309746.0397	212006	80343.49194
222033	Goornong (L)	Victoria	261	F	3,505,828.00	201001	167672.9802	211003	26251.44566	212004	94028.04121
222034	Gordon (L)	Victoria	378	F	3,886,696.00	201001	102711.5773	211002	25978.35153	212001	45801.49187
222036	Guildford (L)	Victoria	244	F	3,554,215.25	201001	149085.3398	211003	50837.98784	212005	95464.49641
222037	Gunbower (L)	Victoria	264	F	2,933,762.00	201001	251316.2873	211003	111411.0554	212004	112675.0205
222038	Halls Gap (L)	Victoria	305	F	2,667,992.25	201001	263604.0861	211002	139507.9666	212007	157042.57
222039	Harcourt (L)	Victoria	479	F	3,637,444.50	201001	140490.071	211003	32119.30548	212005	86869.22763
222040	Harrietville (L)	Victoria	234	F	2,626,718.25	201001	338470.017	211003	298815.212	211001	117205.8328
222041	Hazeldene (L)	Victoria	255	F	3,864,008.75	201001	103468.8434	211003	140566.4322	212005	110667.4276
222042	Jeparit (L)	Victoria	394	F	2,159,343.25	201001	383541.6386	211003	248785.5136	412002	262899.68
222043	Katamatite (L)	Victoria	232	F	3,254,216.50	201001	235134.3869	211003	165037.2594	212004	47739.86756
222044	Katandra West (L)	Victoria	226	F	3,329,073.75	201001	214792.0041	211003	144694.8765	212004	27397.48468
222045	Kialla West (L)	Victoria	216	F	3,508,666.00	201001	179255.1838	211003	120233.3766	212004	8139.33557
222046	Kiewa (L)	Victoria	311	F	3,035,780.25	201001	321658.9032	211003	282004.0982	211001	18759.48492
222047	Kilcunda (L)	Victoria	321	F	3,610,049.50	201001	101462.1485	203001	185781.5851	212003	63154.17585
222048	Learmonth (L)	Victoria	301	F	3,539,321.50	201001	144851.3536	211002	22561.50092	212001	87941.2682
222049	Leitchville (L)	Victoria	247	F	2,868,990.50	201001	260681.182	211003	114182.1155	212004	122039.9153
222050	Lindenow (L)	Victoria	390	F	2,840,576.50	201001	251929.1685	203001	336248.6051	212006	107998.459
222051	Linton (L)	Victoria	358	F	3,392,161.00	201001	158087.7706	211002	30511.85378	212001	101177.6852
222052	Lismore (L)	Victoria	291	F	3,190,495.25	201001	176414.5502	211002	68879.68197	212007	102137.4217
222053	Little River (L)	Victoria	278	F	4,195,771.50	201001	62525.10572	203001	26812.05773	212001	53465.43013
222054	Lockington (L)	Victoria	376	F	3,225,566.25	201001	206455.1991	211003	66549.96726	212004	90610.38963
222055	Macarthur (L)	Victoria	228	F	2,302,454.50	201001	312270.6126	211002	198249.303	212007	67571.91171
222056	Manangatang (L)	Victoria	258	F	2,078,093.88	201001	429296.614	211003	268676.5679	212002	141487.7235
222057	Marengo (L)	Victoria	218	F	2,912,976.50	201001	195319.123	203001	109631.4963	212007	150156.6185
222059	Marong (L)	Victoria	351	F	3,426,981.00	201001	173680.2339	211003	16529.19278	212005	120059.3906
222060	Marysville (L)	Victoria	223	F	3,955,611.75	201001	88194.19627	203001	162856.8637	212003	86816.79371
222061	Meeniyan (L)	Victoria	454	F	3,409,335.25	201001	130574.9743	203001	214894.4109	212006	73469.8335
222062	Meredith (L)	Victoria	366	F	3,775,038.50	201001	110969.8371	211002	41800.60249	212001	63926.17485
222063	Merrigum (L)	Victoria	405	F	3,374,453.50	201001	195363.5103	211003	100191.0867	212004	27612.74989
222064	Milawa (L)	Victoria	207	F	3,267,523.75	201001	250259.3659	211003	210604.5609	211001	69603.649
222065	Minyip (L)	Victoria	440	F	2,468,100.25	201001	317720.4862	211003	174977.7387	212007	244157.2295
222066	Mount Buller (L)	Victoria	241	F	2,988,177.00	201001	225357.3888	211003	243839.3322	212004	160099.9721
222067	Mount Egerton (L)	Victoria	226	F	3,857,453.25	201001	105098.0223	211002	29220.19724	212001	48187.93691
222068	Mount Hotham (L)	Victoria	161	F	2,422,421.25	201001	366145.1719	211003	326490.3669	211001	144880.9877
222070	Myrniong (L)	Victoria	221	F	4,087,011.50	201001	80502.31244	211002	48326.04544	212001	23592.22702
222071	Nar Nar Goon (L)	Victoria	471	F	4,174,940.75	201001	52725.85322	203001	137045.2898	212003	10163.43971
222072	Natimuk (L)	Victoria	409	F	2,325,753.25	201001	335381.6087	211002	211285.4893	412002	190263.7423
222073	Newhaven (L)	Victoria	386	F	3,554,649.00	201001	106431.9879	203001	190751.4245	212003	68124.01518
222075	Nilma (L)	Victoria	226	F	3,814,136.00	201001	90609.72862	203001	174929.1652	212003	48047.31511
222076	Nyah (L)	Victoria	263	F	2,251,772.25	201001	382318.2098	211003	215381.8585	212002	191287.5821
222077	Nyah West (L)	Victoria	491	F	2,245,662.50	201001	383298.5491	211003	216362.1979	212002	195845.5849
222078	Omeo (L)	Victoria	270	F	2,230,639.50	201001	378932.5277	211003	378596.5837	211001	196987.2045
222079	Oxley (L)	Victoria	354	F	3,282,690.50	201001	245832.8955	211003	206178.0905	211001	73822.77419
222080	Panton Hill (L)	Victoria	227	F	4,416,616.50	201001	39717.38211	203001	106728.802	212005	55307.54065
222081	Penshurst (L)	Victoria	471	F	2,477,628.00	201001	285354.5463	211002	163061.8718	212007	67795.90906
222082	Pioneer Bay (L)	Victoria	330	F	3,856,171.75	201001	78778.7519	203001	163098.1885	212003	40470.77921
222083	Poowong (L)	Victoria	318	F	3,776,831.00	201001	88243.91647	203001	172563.3531	212003	49935.94379
222084	Port Albert (L)	Victoria	246	F	2,919,665.75	201001	200297.1089	203001	284616.5455	212006	71231.9172
222085	Port Campbell (L)	Victoria	260	F	2,658,197.50	201001	237459.9225	203001	151772.2958	212007	60917.21431
222086	Pyalong (L)	Victoria	459	F	4,037,284.50	201001	97922.41403	211003	74605.00385	212005	60964.46135
222087	Pyramid Hill (L)	Victoria	419	F	2,880,054.25	201001	252731.3882	211003	85795.03699	212004	147618.6752
222088	Quambatook (L)	Victoria	213	F	2,572,481.00	201001	311566.4697	211003	146366.3969	212004	206583.9111
222089	Rawson (L)	Victoria	325	F	3,281,315.75	201001	153351.6587	203001	237671.0953	212006	37484.22
222090	Red Hill South (L)	Victoria	445	F	4,021,266.75	201001	60034.33369	203001	141277.4816	212003	67593.90653
222091	Rupanyup (L)	Victoria	359	F	2,532,937.50	201001	299586.7769	211003	171005.1667	212007	223348.3593
222092	Sandy Point (L)	Victoria	197	F	3,065,329.25	201001	167008.336	203001	251327.7726	212006	109671.5918
222093	Sawmill Settlement (L)	Victoria	225	F	3,130,362.50	201001	209695.8403	211003	228177.7837	212004	144438.4237
222094	Shepparton East (L)	Victoria	222	F	3,433,727.50	201001	194605.3591	211003	126086.8996	212004	8789.507722
222095	Shoreham (L)	Victoria	434	F	3,953,927.75	201001	65813.99793	203001	147057.1458	212003	69565.53082
222096	Skipton (L)	Victoria	452	F	3,226,154.25	201001	178279.3569	211002	50703.4401	212001	121369.2715
222097	Smiths Beach (L)	Victoria	225	F	3,452,729.25	201001	116187.2551	203001	200506.6917	212003	77879.28243
222098	Smythesdale (L)	Victoria	493	F	3,499,081.50	201001	146214.4834	211002	18638.56663	212001	89304.39803
222099	Snake Valley (L)	Victoria	293	F	3,415,528.50	201001	155978.7307	211002	28402.8139	212001	99068.64531
222100	St Andrews (L)	Victoria	406	F	4,343,934.00	201001	47058.79344	203001	112403.1768	212005	60850.19178
222101	Stanhope (L)	Victoria	488	F	3,368,726.75	201001	194691.1596	211003	80574.67268	212004	39479.97031
222102	Strathmerton (L)	Victoria	474	F	3,193,880.50	201001	243177.9319	211003	173080.8043	212004	55783.4125
222103	Sunset Strip (L)	Victoria	338	F	3,457,626.25	201001	115728.7033	203001	200048.1399	212003	77420.73056
222104	Talbot (L)	Victoria	258	F	3,386,698.00	201001	167531.3722	211002	52727.45451	212001	110621.2868
222105	Tallarook (L)	Victoria	213	F	4,041,765.75	201001	98749.98459	211003	100267.4143	212005	87473.63658
222106	Tallygaroopna (L)	Victoria	270	F	3,371,652.25	201001	205906.4903	211003	135809.3628	212004	18511.97094
222107	Tangambalanga (L)	Victoria	436	F	3,020,379.50	201001	324988.2911	211003	285333.4861	211001	22088.87282
222108	Tawonga (L)	Victoria	290	F	2,732,901.25	201001	340459.8263	211003	300805.0214	211001	78591.2186
222109	Toolamba (L)	Victoria	301	F	3,473,946.75	201001	180886.7831	211003	114401.7255	212004	19173.55627
222110	Toongabbie (L)	Victoria	443	F	3,324,651.25	201001	158296.9529	203001	242616.3895	212006	20131.46442
222111	Toora (L)	Victoria	443	F	3,152,225.50	201001	162536.56	203001	246855.9966	212006	97386.04657
222112	Traralgon South (L)	Victoria	467	F	3,310,560.75	201001	154290.2269	203001	238609.6635	212006	15103.13446
222113	Tungamah (L)	Victoria	287	F	3,209,938.75	201001	246690.5621	211003	176593.4346	212004	59296.04277
222114	Tyers (L)	Victoria	207	F	3,449,304.75	201001	139581.3767	203001	223900.8133	212006	10867.64122
222115	Tylden (L)	Victoria	355	F	3,948,809.75	201001	102091.37	211002	72356.69853	212005	48470.52664
222116	Tynong (L)	Victoria	344	F	4,124,505.00	201001	56945.60486	203001	141265.0415	212003	14383.19135
222118	Wandiligong (L)	Victoria	296	F	2,766,535.00	201001	320160.8395	211003	280506.0345	211001	98896.65534
222119	Warneet (L)	Victoria	465	F	4,188,355.25	201001	47622.93542	203001	131942.372	212003	35103.41358
222120	Waterford Park (L)	Victoria	202	F	4,162,797.75	201001	78632.65938	211003	113933.9734	212005	67356.31137
222121	Willaura (L)	Victoria	271	F	2,776,645.25	201001	240697.9588	211002	113897.5152	212007	108002.972
222122	Willow Grove (L)	Victoria	214	F	3,519,690.50	201001	124465.4568	203001	208784.8934	212006	41785.6808
222123	Wimbledon Heights (L)	Victoria	389	F	3,425,070.75	201001	118886.8455	203001	203206.2821	212003	80578.87284
222124	Wonga Park - South (L)	Victoria	205	F	4,456,263.50	201001	32878.42305	203001	104895.2267	212003	50267.86954
222125	Woolsthorpe (L)	Victoria	236	F	2,539,317.50	201001	268732.4478	211002	161024.6715	212007	24632.96121
222126	Woorinen South (L)	Victoria	310	F	2,322,578.00	201001	366028.3616	211003	199092.0104	212002	207117.5829
222127	Wunghnu (L)	Victoria	236	F	3,308,800.25	201001	214795.3384	211003	144698.2109	212004	27400.81902
412002	Mount Gambier	South Australia	25,199	C	1,821,043.25	201001	428217.3278	211002	301416.8842	412002	0
421035	Port MacDonnell (L)	South Australia	650	F	1,696,030.75	201001	451710.9175	211002	324910.4739	412002	28633.4817
422002	Allendale East (L)	South Australia	260	F	1,723,486.25	201001	446115.1821	211002	319314.7385	412002	22276.18339
422060	Yahl (L)	South Australia	207	F	1,827,137.13	201001	424595.9262	211002	297795.4826	412002	9081.467016
114009	Glen Innes	New South Wales	5,173	D	2,192,138.50	301001	360438.7418	311003	291570.1647	113001	98946.37231
114012	Inverell	New South Wales	9,347	D	2,024,398.00	301001	425615.0279	311003	327827.8809	113001	130816.9665
114017	Moree	New South Wales	7,720	D	1,880,343.88	301001	468598.6001	311003	346543.6025	112012	270405.6934
115136	Tenterfield	New South Wales	2,997	E	2,213,972.00	301001	267856.7746	311003	198988.1975	112007	155365.3216
115150	Warialda	New South Wales	1,120	E	1,982,406.13	301001	437638.5965	311003	323781.6306	113001	193025.6943
121009	Boggabilla (L)	New South Wales	626	F	1,874,873.25	301001	352567.6985	311003	230512.7009	113001	313803.5239
122005	Ashford (L)	New South Wales	495	F	1,926,299.00	301001	384039.3489	311003	270182.383	113001	188167.3167
122006	Ashley (L)	New South Wales	339	F	1,786,649.38	301001	482602.0626	311003	360547.065	112012	288451.9211
122037	Collarenebri (L)	New South Wales	386	F	1,405,646.13	301001	606859.5714	311003	484804.5738	112005	351066.375
122047	Deepwater (L)	New South Wales	318	F	2,184,017.00	301001	319549.8493	311003	250681.2722	113001	138424.9989
122049	Delungra (L)	New South Wales	291	F	1,943,598.38	301001	458881.5312	311003	352701.1923	113001	164083.4697
122052	Emmaville (L)	New South Wales	300	F	2,084,411.00	301001	348150.8566	311003	279282.2795	113001	141036.0236
122101	Mungindi (NSW Part) (L)	New South Wales	485	F	1,451,150.88	301001	505996.7841	311003	383941.7866	112012	391948.1223
122115	Pallamallawa (L)	New South Wales	253	F	1,767,903.88	301001	490379.4285	311003	376522.4626	112012	243147.2051
122146	Toomelah (L)	New South Wales	226	F	1,831,832.38	301001	366257.1488	311003	244202.1512	113001	312467.0707
301001	Brisbane	Queensland	1,874,427	A	3,060,955.50	301001	0	303002	101575.7447	112007	202098.3012
303001	Cairns	Queensland	133,893	B	225,788.95	301001	1694107.64	303001	0	312005	1164807.391
303002	Sunshine Coast	Queensland	209,263	B	2,452,713.25	301001	101575.7447	303002	0	312004	165044.6971
303003	Townsville	Queensland	157,748	B	296,724.78	301001	1352953.743	303003	0	312002	829867.3731
311001	Mackay	Queensland	74,219	B	370,689.91	301001	969444.7724	311001	0	312002	446358.4028
311002	Rockhampton	Queensland	61,724	B	725,169.88	301001	635234.3324	311002	0	312002	112147.9628
311003	Toowoomba	Queensland	96,567	B	2,478,647.75	301001	122054.9976	311003	0	112007	273371.2835
312001	Bundaberg	Queensland	49,750	B	1,287,373.63	301001	355508.5384	312001	0	312004	110732.1685
312002	Gladstone	Queensland	32,073	C	865,380.69	301001	528952.7555	311002	112147.9628	312002	0
312003	Hervey Bay	Queensland	48,680	B	1,530,491.00	301001	282685.967	312003	0	312004	35013.13552
312004	Maryborough (Qld)	Queensland	21,777	C	1,647,213.88	301001	254870.0173	312003	35013.13552	312004	0
312005	Mount Isa	Queensland	20,570	C	51,619.82	301001	1815031.761	303001	1164807.391	312005	0
313001	Bargara - Innes Park	Queensland	10,052	D	1,239,425.88	301001	368247.9974	312001	16615.95836	312004	123471.6276
313002	Bongaree - Woorim	Queensland	17,041	D	2,612,791.50	301001	65031.50182	303002	74096.94075	312004	227391.2133
313003	Dalby	Queensland	10,861	D	2,023,036.88	301001	203659.2556	311003	82987.42364	312004	292041.6388
313004	Emerald	Queensland	12,895	D	413,344.69	301001	871589.4626	311002	274272.9256	312002	364116.1412
313005	Gympie	Queensland	17,285	D	2,069,205.75	301001	164930.2249	303002	75104.90479	312004	90563.71437
313006	Nambour	Queensland	16,250	D	2,454,806.75	301001	101030.8317	303002	15171.13798	312004	156938.3511
313007	Warwick	Queensland	13,376	D	2,443,469.75	301001	151306.4611	311003	82437.88404	112007	190933.3995
313008	Yeppoon	Queensland	15,141	D	658,621.69	301001	668915.4223	311002	34832.42195	312002	145829.0527
314001	Airlie Beach - Cannonvale	Queensland	7,868	D	282,428.19	301001	1111294.638	311001	149972.9355	312002	588208.2687
314002	Atherton	Queensland	6,676	D	195,489.95	301001	1694266.602	303001	77771.20206	312005	1095429.021
314003	Ayr	Queensland	8,392	D	276,168.25	301001	1261612.348	303003	93874.86127	312002	738525.9784
314005	Biloela	Queensland	5,808	D	802,230.06	301001	578760.0842	311002	146967.3852	312002	117071.9102
314006	Bowen	Queensland	8,604	D	280,661.00	301001	1151957.094	311001	190635.3909	312002	628870.724
314007	Charters Towers	Queensland	8,234	D	128,644.79	301001	1348337.471	303001	584728.1346	312005	768336.8871
314008	Gatton	Queensland	6,178	D	2,626,482.50	301001	86307.85651	311003	37616.02832	112007	269457.7849
314009	Goondiwindi	Queensland	5,509	D	1,874,244.38	301001	340383.3932	311003	218328.3956	113001	327422.3252
314010	Gordonvale	Queensland	5,482	D	221,804.31	301001	1668356.184	303001	27804.95536	312005	1137002.436
314011	Gracemere	Queensland	8,159	D	731,817.31	301001	628934.0445	311002	17415.36677	312002	105847.6749
314012	Highfields	Queensland	7,946	D	2,404,525.00	301001	133306.6183	311003	16605.40801	112007	287019.289
314013	Innisfail	Queensland	7,176	D	215,003.28	301001	1603004.639	303001	91461.39258	312002	1079918.27
314014	Kingaroy	Queensland	9,586	D	1,909,275.00	301001	209119.4016	311003	151419.4955	312004	182811.3291
314015	Mareeba	Queensland	7,294	D	193,417.23	301001	1727687.168	303001	56004.64998	312005	1128849.588
314016	Moranbah	Queensland	8,626	D	286,525.94	301001	1037926.532	311001	197939.0351	312002	514840.1625
314017	Roma	Queensland	6,906	D	1,054,852.00	301001	473742.8164	311003	353070.9844	312004	514133.7772
314018	Sandstone Point - Ningi	Queensland	8,028	D	2,682,055.00	301001	56399.8345	303002	65465.27343	312004	218759.546
314020	Tannum Sands - Boyne Island	Queensland	9,348	D	880,099.31	301001	517293.8738	311002	130608.7032	312002	18782.6677
315001	Alice River	Queensland	2,107	E	280,440.50	301001	1366531.209	303003	21689.61614	312002	843444.8392
315002	Allingham	Queensland	1,233	E	219,910.16	301001	1476874.445	303003	123920.7022	312002	953788.0753
315004	Babinda	Queensland	1,068	E	214,989.00	301001	1633069.37	303001	61387.07378	312002	1109983
315006	Barcaldine	Queensland	1,316	E	243,873.84	301001	1065338.458	311002	588580.559	312002	678423.7746
315007	Beachmere	Queensland	3,144	E	2,689,226.75	301001	54605.12124	303002	67119.3077	312004	220413.5802
315008	Beerwah	Queensland	4,340	E	2,610,840.25	301001	72631.5798	303002	37571.9486	312004	188656.1209
315009	Blackwater	Queensland	4,837	E	452,849.06	301001	811851.6503	311002	198922.0651	312002	288765.2807
315010	Boonah	Queensland	2,474	E	2,657,752.00	301001	84237.26827	102003	133810.3814	112007	174080.1743
315012	Burrum Heads	Queensland	1,068	E	1,483,288.25	301001	293538.073	312003	29517.68838	312004	48761.70312
315013	Calliope	Queensland	3,058	E	880,118.38	301001	523021.9944	311002	116574.39	312002	18762.50076
315014	Cardwell	Queensland	1,176	E	218,775.69	301001	1509433.108	303003	156479.3652	312002	986346.7383
315015	Cedar Grove	Queensland	2,020	E	2,834,988.25	301001	51427.56536	102003	101428.4233	112007	184059.6095
315016	Cedar Vale	Queensland	2,329	E	2,838,252.25	301001	51058.00697	102003	101058.8649	112007	183733.0584
315017	Charleville	Queensland	3,318	E	607,728.63	301001	737846.1539	311003	617174.322	312004	778237.1147
315018	Cherbourg	Queensland	1,226	E	1,739,394.13	301001	247320.6621	312003	169950.7219	312004	142134.7722
315019	Childers	Queensland	1,410	E	1,455,133.25	301001	308370.5848	312001	47137.95357	312004	63594.21497
315020	Chinchilla	Queensland	4,780	E	1,678,830.63	301001	282570.5351	311003	161898.7031	312004	324897.0347
315021	Clermont	Queensland	2,177	E	317,466.13	301001	981555.4684	311001	284391.6837	312002	474082.147
315022	Clifton	Queensland	1,188	E	2,367,126.50	301001	152118.7172	311003	45532.11453	112007	234798.097
315023	Cloncurry	Queensland	2,313	E	56,521.36	301001	1697661.592	303001	1051503.321	312005	119855.0258
315024	Collinsville	Queensland	1,501	E	211,060.19	301001	1233042.413	311001	271720.7107	312002	709956.0438
315026	Cooloola Village	Queensland	2,513	E	1,794,802.50	301001	215302.2738	312003	102649.5492	312004	69112.65711
315027	Cooroy	Queensland	2,692	E	2,300,796.25	301001	124747.6077	303002	34922.28759	312004	130883.9089
315028	Crows Nest	Queensland	1,596	E	2,272,537.25	301001	151309.0601	311003	45593.05429	312004	276466.7223
315029	Cunnamulla	Queensland	1,194	E	742,042.25	301001	799507.7527	311003	678835.9207	112005	626102.5466
315030	Dayboro	Queensland	1,692	E	2,737,635.75	301001	42876.06368	303002	96136.35718	112007	243948.393
315032	Doonan - Tinbeerwah	Queensland	3,574	E	2,295,208.75	301001	125782.1173	303002	25114.42949	312004	143888.8468
315033	Dysart	Queensland	3,003	E	326,432.84	301001	956993.7685	311001	253043.8838	312002	433907.3989
315034	Emu Park	Queensland	3,736	E	645,975.94	301001	673307.1043	311002	45877.59979	312002	150220.7347
315035	Esk	Queensland	1,250	E	2,523,680.75	301001	95844.12953	311003	78123.75391	112007	278994.058
315036	Fernvale	Queensland	1,821	E	2,732,565.25	301001	55831.11567	311003	81188.02819	112007	238981.0441
315037	Gayndah	Queensland	1,646	E	1,358,991.50	301001	340503.8505	312001	150384.4476	312004	144512.3319
315038	Glass House Mountains	Queensland	3,504	E	2,655,379.75	301001	65277.04364	303002	40693.21544	312004	192039.0639
315041	Hay Point	Queensland	1,470	E	368,808.13	301001	950423.9527	311001	40365.33309	312002	427337.5831
315042	Home Hill	Queensland	3,027	E	276,001.56	301001	1250275.528	303003	102678.2145	312002	727189.1586
315043	Howard	Queensland	1,016	E	1,553,896.38	301001	278230.1393	312003	32484.90674	312004	33453.76949
315044	Ingham	Queensland	4,706	E	238,814.70	301001	1455085.888	303003	102132.1455	312002	931999.5186
315046	Jimboomba	Queensland	3,600	E	2,854,858.00	301001	48468.59195	102003	98469.44987	112007	184907.7656
315047	Jimboomba - West	Queensland	4,634	E	2,841,883.25	301001	46924.83782	102003	103079.6572	112007	194242.1827
315048	Kensington Grove - Regency Downs	Queensland	3,994	E	2,687,882.50	301001	67169.81465	311003	63167.60725	112007	250319.7431
315049	Kilcoy	Queensland	1,714	E	2,476,322.00	301001	94669.11612	303002	84571.99403	312004	234867.8172
315050	Kingsthorpe	Queensland	1,598	E	2,361,338.50	301001	140534.5074	311003	19862.67551	112007	289892.0999
315052	Kuranda	Queensland	2,159	E	210,799.53	301001	1714708.866	303001	20601.22567	312005	1162256.942
315053	Laidley	Queensland	3,253	E	2,632,624.00	301001	78822.97071	311003	56489.95543	112007	254720.1155
315054	Landsborough	Queensland	3,706	E	2,598,999.50	301001	75519.62988	303002	30677.05357	312004	181796.4776
315055	Longreach	Queensland	3,137	E	184,185.78	301001	1168657.834	311002	689579.2208	312005	646373.927
315056	Lowood	Queensland	3,145	E	2,719,910.75	301001	60237.25742	311003	70530.26285	112007	243387.1858
315058	Malanda	Queensland	1,671	E	199,938.06	301001	1674601.69	303001	74741.79819	312005	1090065.593
315059	Maleny	Queensland	2,489	E	2,480,043.00	301001	91827.68552	303002	39473.71294	312004	182185.2844
315060	Marian	Queensland	2,256	E	359,358.09	301001	981432.391	311001	31110.65983	312002	458346.0214
315061	Meringandan West	Queensland	1,977	E	2,365,392.25	301001	139377.209	311003	22675.99876	112007	293089.8797
315062	Middlemount	Queensland	1,914	E	379,074.16	301001	894454.2363	311001	248256.7034	312002	371367.8667
315063	Miles	Queensland	1,170	E	1,533,618.63	301001	329165.7326	311003	208493.9007	312004	369556.6934
315064	Millmerran	Queensland	1,329	E	2,094,556.50	301001	203035.3044	311003	80980.3068	112007	317019.6426
315065	Mirani	Queensland	1,010	E	345,317.53	301001	992362.628	311001	42040.89682	312002	469276.2584
315066	Monto	Queensland	1,116	E	964,078.44	301001	484160.6466	312001	227220.2868	312002	210648.0236
315067	Mooloolah	Queensland	2,846	E	2,554,044.25	301001	83177.90722	303002	27422.02961	312004	174138.2003
315068	Moore Park	Queensland	1,650	E	1,198,558.00	301001	379311.078	312001	23802.53959	312004	134534.7081
315069	Mossman	Queensland	1,732	E	175,654.52	301001	1762432.541	303001	68324.90101	312005	1201884.44
315070	Mount Cotton	Queensland	4,275	E	2,901,368.00	301001	36267.89804	102003	85450.51471	112007	180473.7296
315071	Mount Morgan	Queensland	2,558	E	710,429.63	301001	646342.0858	311002	40549.16869	312002	123255.7162
315072	Moura	Queensland	1,704	E	731,585.13	301001	628426.3568	311002	171855.1556	312002	182350.5133
315073	Mundubbera	Queensland	1,042	E	1,246,862.25	301001	385723.4582	312001	195604.0553	312004	189731.9396
315074	Murgon	Queensland	2,092	E	1,760,813.38	301001	243801.1856	312003	166431.2454	312004	138615.2956
315075	Nanango	Queensland	3,566	E	2,014,315.88	301001	185639.4219	311003	140024.4884	312004	183956.0789
315077	Oakey	Queensland	4,284	E	2,278,905.50	301001	154237.962	311003	33566.13009	312004	295755.809
315079	Palmwoods	Queensland	4,081	E	2,495,440.00	301001	93785.11779	303002	18297.06469	312004	165013.2354
315080	Pittsworth	Queensland	2,968	E	2,279,668.00	301001	159303.4295	311003	37248.4319	112007	280247.6883
315081	Pomona	Queensland	1,554	E	2,224,726.50	301001	136278.5843	303002	46453.26416	312004	125806.9005
315082	Port Douglas - Craiglie	Queensland	3,939	E	182,907.88	301001	1751467.521	303001	57359.88162	312005	1209227.857
315083	Proserpine	Queensland	3,390	E	302,334.22	301001	1086805.801	311001	125484.0978	312002	563719.4309
315084	Rainbow Beach	Queensland	1,103	E	1,677,281.13	301001	237120.379	312003	124467.6544	312004	90930.76239
315085	Rangewood	Queensland	1,083	E	283,111.81	301001	1362602.767	303003	17761.17464	312002	839516.3977
315086	River Heads	Queensland	1,295	E	1,478,195.88	301001	293419.5928	312003	20850.03817	312004	45746.76131
315087	Rosewood	Queensland	2,155	E	2,761,037.25	301001	56375.50383	311003	77768.65288	112007	230350.5572
315089	Samford Valley - Highvale	Queensland	2,129	E	2,853,311.75	301001	26909.44752	303002	102878.3016	112007	228384.7881
315090	Sarina	Queensland	3,539	E	387,687.34	301001	928651.2643	311001	40994.31631	312002	405564.8947
315091	St George	Queensland	2,647	E	1,235,109.50	301001	507094.8978	311003	386423.0658	112012	509600.9426
315092	Stanthorpe	Queensland	4,955	E	2,270,170.25	301001	211255.5811	311003	142387.004	112007	211953.8612
315094	Tieri	Queensland	1,486	E	341,562.75	301001	946709.0154	311001	300511.4825	312002	423622.6459
315095	Tin Can Bay	Queensland	1,994	E	1,796,157.13	301001	215022.1355	312003	102369.4109	312004	68832.51887
315096	Toogoom	Queensland	1,872	E	1,500,257.00	301001	290250.5757	312003	13798.29991	312004	42581.78975
315097	Tully	Queensland	2,262	E	212,169.73	301001	1553677.114	303001	143902.7812	312002	1030590.744
315098	Walkerston	Queensland	3,089	E	368,807.94	301001	969236.0034	311001	19400.9828	312002	446149.6338
315099	Walloon	Queensland	1,192	E	2,815,260.00	301001	47264.59464	311003	82584.76926	112007	228307.0213
315101	Westbrook	Queensland	2,648	E	2,436,306.75	301001	130172.2059	311003	8117.208306	112007	272157.0897
315102	Wondai	Queensland	1,736	E	1,782,603.50	301001	239181.9059	312003	180201.9984	312004	152386.0486
315103	Wongaling Beach	Queensland	1,063	E	198,886.08	301001	1585420.769	303001	143160.0386	312002	1062334.399
315104	Woodford	Queensland	2,350	E	2,600,788.75	301001	70335.54894	303002	62499.70823	312004	213845.5566
315105	Wyreema	Queensland	1,247	E	2,418,985.00	301001	135166.8761	311003	13111.87852	112007	264547.0472
315106	Yandina	Queensland	1,755	E	2,410,550.50	301001	107729.788	303002	18634.228	312004	148174.2145
315107	Yarrabah	Queensland	2,409	E	190,331.14	301001	1709674.489	303001	60259.33573	312005	1180374.24
321001	Agnes Water (L)	Queensland	668	F	892,638.25	301001	480144.1721	312001	124635.6337	312004	235367.8023
321002	Aldershot (L)	Queensland	569	F	1,636,810.13	301001	257795.2739	312003	37499.78395	312004	13018.90402
321003	Allora (L)	Queensland	889	F	2,411,950.75	301001	150587.5704	311003	57900.01297	112007	216092.2902
321004	Apple Tree Creek (L)	Queensland	509	F	1,430,409.75	301001	314764.3345	312001	44307.96247	312004	69987.96463
321005	Aratula (L)	Queensland	505	F	2,652,086.75	301001	86732.15336	311003	120811.2241	112007	188804.8631
321006	Armstrong Beach (L)	Queensland	533	F	377,096.81	301001	934241.5905	311001	51630.4362	312002	411155.2209
321009	Belvedere (L)	Queensland	852	F	214,131.72	301001	1609253.463	303001	87012.03749	312002	1086167.093
321010	Benaraby (L)	Queensland	840	F	902,601.63	301001	507851.6855	311002	127382.6469	312002	21101.07001
321011	Biggenden (L)	Queensland	682	F	1,432,389.88	301001	320323.4758	312001	92097.16667	312004	86836.00095
321012	Black Mountain (L)	Queensland	700	F	2,283,866.25	301001	127434.1396	303002	37608.81945	312004	127435.8777
321013	Black River (L)	Queensland	855	F	286,021.19	301001	1368431.306	303003	15477.56372	312002	845344.9368
321014	Blackall (L)	Queensland	1,218	E	315,073.88	301001	958783.6444	311002	690607.455	312002	780450.6706
321015	Blackbutt (L)	Queensland	618	F	2,187,544.50	301001	148790.9698	311003	132674.2299	312004	216654.6315
321016	Blue Mountain Heights (L)	Queensland	818	F	2,444,107.25	301001	126974.4479	311003	10273.2377	112007	280687.1187
321017	Bluewater (L)	Queensland	574	F	277,991.41	301001	1378609.345	303003	25655.60235	312002	855522.9754
321018	Bluewater Park (L)	Queensland	903	F	274,237.38	301001	1381989.067	303003	29035.32478	312002	858902.6979
321019	Booral (L)	Queensland	723	F	1,499,908.00	301001	288746.2172	312003	16060.97196	312004	41073.38576
321020	Bouldercombe (L)	Queensland	698	F	728,607.44	301001	633350.663	311002	27557.74588	312002	110264.2934
321022	Brandon (L)	Queensland	823	F	276,733.19	301001	1267546.164	303003	86802.31538	312002	744459.794
321023	Cambooya (L)	Queensland	937	F	2,386,766.50	301001	141914.2998	311003	19859.30226	112007	259384.6228
321024	Campwin Beach (L)	Queensland	575	F	374,287.91	301001	941692.7027	311001	45119.85759	312002	418606.3331
321026	Capella (L)	Queensland	926	F	361,500.78	301001	924423.7197	311002	327107.1828	312002	416950.3984
321027	Coochiemudlo Island (L)	Queensland	708	F	2,859,538.00	301001	37248.0693	102003	97458.25102	112007	192481.4659
321028	Coominya (L)	Queensland	561	F	2,642,166.75	301001	73691.30907	311003	70748.97405	112007	256841.2375
321029	Cooran (L)	Queensland	845	F	2,196,674.50	301001	141150.4867	303002	51325.16652	312004	118183.4566
321030	Cooroibah (L)	Queensland	1,744	E	2,213,820.50	301001	137768.5958	303002	36427.19641	312004	145073.8066
321031	Cooya Beach (L)	Queensland	544	F	171,289.09	301001	1767900.639	303001	73792.99899	312005	1207352.538
321032	Curra (L)	Queensland	1,425	E	1,972,865.13	301001	183549.9015	303002	93724.5814	312004	72922.92484
321033	D'Aguilar (L)	Queensland	830	F	2,618,833.25	301001	66690.26291	303002	66144.99426	312004	217490.8427
321034	Deebing Heights (L)	Queensland	709	F	2,835,664.50	301001	45435.42795	311003	97604.77596	112007	212882.0146
321035	Delaneys Creek (L)	Queensland	712	F	2,609,030.25	301001	67612.49651	303002	68334.16047	312004	219680.0089
321037	Elliott Heads (L)	Queensland	762	F	1,238,320.13	301001	367663.5866	312001	22042.02495	312004	122887.2168
321038	Eumundi (L)	Queensland	790	F	2,356,791.00	301001	116075.9742	303002	26250.65402	312004	138794.0431
321039	Flaxton (L)	Queensland	884	F	2,432,999.50	301001	102399.0408	303002	24086.20567	312004	165853.4188
321040	Forest Acres (L)	Queensland	594	F	2,249,988.50	301001	131974.5798	303002	38999.50991	312004	138021.8317
321041	Gin Gin (L)	Queensland	898	F	1,281,922.63	301001	362724.843	312001	51568.13758	312004	117948.4731
321042	Glendale (L)	Queensland	561	F	703,086.88	301001	645853.4367	311002	11770.43636	312002	122767.0671
321043	Glenden (L)	Queensland	1,308	E	269,088.06	301001	1038649.242	311001	168170.8735	312002	515562.8721
321044	Gleneagle (L)	Queensland	1,130	E	2,807,975.25	301001	60276.09872	102003	97217.63367	112007	172279.1205
321045	Glenore Grove (L)	Queensland	503	F	2,674,789.00	301001	72517.25269	311003	53327.35781	112007	255667.1811
321046	Glenview (L)	Queensland	1,182	E	2,542,105.50	301001	85043.13229	303002	22501.32395	312004	175795.5965
321047	Glenwood (L)	Queensland	1,259	E	1,858,900.38	301001	205458.8416	312003	82951.75278	312004	55135.80306
321048	Goldsborough (L)	Queensland	713	F	216,688.22	301001	1674764.435	303001	34213.20619	312005	1133167.575
321049	Gooburrum (L)	Queensland	574	F	1,251,700.63	301001	365169.7128	312001	9661.174362	312004	120393.3429
321050	Goombungee (L)	Queensland	668	F	2,273,507.00	301001	154092.8945	311003	37391.6842	312004	282438.9836
321051	Gowrie Junction (L)	Queensland	788	F	2,408,596.25	301001	132224.8276	311003	11785.34384	112007	284420.3078
321052	Helidon (L)	Queensland	713	F	2,544,896.25	301001	101609.7928	311003	21574.6879	112007	284759.7213
321053	Herberton (L)	Queensland	934	F	187,004.69	301001	1689280.086	303001	94759.30695	312005	1082871.062
321057	Hughenden (L)	Queensland	1,151	E	70,904.76	301001	1564802.404	303001	833724.9556	312005	519935.0856
321058	Inglewood (L) (Qld)	Queensland	819	F	2,036,140.63	301001	259876.097	311003	146019.1311	112007	299111.905
321059	Jandowae (L)	Queensland	746	F	1,770,293.50	301001	251418.4888	311003	130746.6569	312004	291314.0836
321060	Kalbar (L)	Queensland	723	F	2,696,940.50	301001	77356.46223	311003	122739.9902	112007	186452.0781
321061	Karumba (L)	Queensland	586	F	24,342.78	301001	2146141.808	303001	751726.9449	312005	564269.1429
321062	Kiels Mountain (L)	Queensland	984	F	2,480,427.50	301001	96910.23919	303002	10968.33297	312004	160764.0106
321063	Killarney (L)	Queensland	773	F	2,291,818.50	301001	175076.2426	311003	116334.1459	112007	157037.1376
321064	Kinka Beach (L)	Queensland	629	F	632,731.25	301001	681139.2082	311002	48553.98342	312002	158052.8386
321066	Kureelpa (L)	Queensland	851	F	2,396,382.25	301001	108315.1656	303002	22832.4191	312004	164599.6322
321067	Kurrimine Beach (L)	Queensland	605	F	203,848.66	301001	1585666.517	303001	128393.5848	312002	1062580.148
321068	Laidley Heights (L)	Queensland	1,180	E	2,628,166.25	301001	80335.37223	311003	54006.72437	112007	256232.517
321069	Logan Village (L)	Queensland	1,867	E	2,872,742.50	301001	43632.2778	102003	86685.70595	112007	181708.9208
321071	Mapleton (L)	Queensland	845	F	2,407,844.50	301001	106144.1523	303002	24597.07163	312004	166364.2847
321072	Marburg (L)	Queensland	567	F	2,782,005.75	301001	51504.72922	311003	71305.55089	112007	234654.6576
321073	Mareeba - South (L)	Queensland	522	F	190,101.72	301001	1723872.559	303001	65273.59047	312005	1125034.978
321075	Minden Village (L)	Queensland	737	F	2,714,802.00	301001	61159.10529	311003	69704.32714	112007	244309.0337
321076	Mission Beach (L)	Queensland	765	F	198,659.03	301001	1585681.903	303001	143421.1732	312002	1062595.534
321077	Mitchell (L)	Queensland	911	F	887,254.75	301001	559184.8889	311003	438513.057	312004	599575.8497
321079	Mulambin (L)	Queensland	613	F	638,330.19	301001	678665.2552	311002	44582.25488	312002	155578.8856
321080	Mundoolun (L)	Queensland	744	F	2,830,512.00	301001	50756.6472	102003	100757.5051	112007	189209.0487
321082	Nome (L)	Queensland	547	F	287,447.94	301001	1329097.271	303003	23856.47166	312002	806010.9014
321083	Normanton (L)	Queensland	1,214	E	31,130.46	301001	2077638.196	303001	683223.3331	312005	495765.5311
321084	Oakhurst (L)	Queensland	1,180	E	1,644,359.63	301001	255312.836	312003	37500.67715	312004	11847.60309
321085	Pacific Haven (L)	Queensland	668	F	1,519,639.38	301001	285307.0199	312003	39561.78728	312004	40530.65003
321086	Pie Creek (L)	Queensland	515	F	2,022,981.75	301001	172305.5299	303002	82480.20977	312004	95245.89797
321087	Plainland (L)	Queensland	1,055	E	2,685,655.25	301001	70710.59881	311003	53378.22752	112007	253860.5272
321090	Prince Henry Heights (L)	Queensland	511	F	2,449,036.50	301001	125065.0686	311003	8363.858368	112007	278777.7393
321091	Quilpie (L)	Queensland	574	F	333,732.81	301001	948227.5384	311003	827555.7065	312004	988618.4992
321092	Ravenshoe (L)	Queensland	860	F	177,862.69	301001	1678006.791	303001	120132.8008	312005	1045302.018
321093	Richmond (L) (Qld)	Queensland	522	F	51,402.88	301001	1680067.256	303001	948989.8074	312005	405029.2731
321094	Ripley (L)	Queensland	797	F	2,863,019.50	301001	39205.00416	311003	97874.11272	112007	219735.0688
321095	Rubyvale (L)	Queensland	557	F	298,980.88	301001	982853.8603	311002	385537.3233	312002	475380.539
321096	Samford Village (L)	Queensland	752	F	2,908,230.25	301001	19672.49876	303002	99865.22318	112007	221147.8394
321097	Sapphire (L)	Queensland	623	F	347,145.19	301001	925449.4602	311002	328132.9232	312002	417976.1388
321098	Seaforth (L)	Queensland	508	F	329,552.09	301001	1007404.656	311001	46082.95339	312002	484318.2866
321099	Sharon (L)	Queensland	669	F	1,242,839.50	301001	370351.692	312001	14843.15356	312004	125575.3221
321100	Sloping Hummock (L)	Queensland	570	F	1,247,398.63	301001	366246.4886	312001	12996.63927	312004	121470.1187
321101	South Mission Beach (L)	Queensland	775	F	194,609.11	301001	1590599.534	303001	148338.8044	312002	1067513.165
321102	Springsure (L)	Queensland	839	F	461,396.59	301001	804086.5524	311002	339402.0894	312002	403036.063
321103	Sunshine Acres (L)	Queensland	808	F	1,551,960.38	301001	277463.7305	312003	11649.69298	312004	29790.89899
321104	Tara (L)	Queensland	855	F	1,727,062.25	301001	292924.1562	311003	172252.3243	312004	382336.8489
321105	Taroom (L)	Queensland	585	F	1,077,312.88	301001	457787.6289	311002	305316.9601	312002	315812.3178
321106	Texas (L)	Queensland	640	F	1,954,578.00	301001	314586.8784	311003	200729.9126	113001	259049.7018
321107	Thagoona (L)	Queensland	722	F	2,780,668.75	301001	51991.99904	311003	81477.96247	112007	233272.2244
321108	The Palms (L)	Queensland	865	F	2,005,836.13	301001	175019.1445	303002	85193.82437	312004	97959.51256
321109	Tolga (L)	Queensland	878	F	192,597.52	301001	1700830.564	303001	80776.61704	312005	1101992.984
321110	Tolga - West (L)	Queensland	1,150	E	190,590.06	301001	1704266.049	303001	81444.94455	312005	1105428.469
321111	Toogoolawah (L)	Queensland	961	F	2,437,916.00	301001	107189.9134	311003	98105.20184	312004	266607.3778
321112	Toorbul (L)	Queensland	645	F	2,620,531.75	301001	64213.52432	303002	66458.35554	312004	219752.6281
321113	Wallangarra (L)	Queensland	510	F	2,215,613.00	301001	246092.729	311003	177224.1519	112007	177116.7133
321114	Wangan (L)	Queensland	585	F	213,309.50	301001	1599797.198	303001	98000.67996	312002	1076710.829
321115	Winton (L)	Queensland	954	F	112,443.86	301001	1348538.506	311002	869459.8923	312005	466493.2555
321116	Withcott (L)	Queensland	1,371	E	2,512,215.50	301001	112051.0339	311003	10003.96365	112007	280417.8446
321117	Witta (L)	Queensland	851	F	2,423,949.75	301001	99541.80732	303002	47187.83474	312004	174734.7846
321118	Wonga Beach (L)	Queensland	746	F	162,054.94	301001	1780217.264	303001	86109.62421	312005	1219669.163
321119	Woodgate (L)	Queensland	940	F	1,303,959.50	301001	344566.7332	312001	58318.55155	312004	99790.36339
321120	Woorabinda (L)	Queensland	936	F	469,776.34	301001	789629.2947	311002	176699.7095	312002	266542.9251
321121	Yabulu (L)	Queensland	675	F	283,132.09	301001	1372116.473	303003	19162.73	312002	849030.1031
321122	Yarraman (L)	Queensland	909	F	2,139,880.50	301001	162983.4196	311003	118481.7802	312004	202462.1817
321123	Yungaburra (L)	Queensland	956	F	200,185.22	301001	1689367.657	303001	66821.29287	312005	1101450.559
322001	Alligator Creek (L)	Queensland	348	F	280,142.44	301001	1329040.304	303003	33955.65638	312002	805953.9349
322002	Alpha (L)	Queensland	349	F	250,735.84	301001	1040076.187	311002	442759.6498	312002	532602.8655
322003	Alva Beach (L)	Queensland	212	F	259,389.52	301001	1277998.163	303003	108066.6019	312002	754911.7938
322005	Aramac (L)	Queensland	299	F	201,069.63	301001	1130972.158	311002	651500.425	312002	741343.6406
322007	Augathella (L)	Queensland	329	F	568,211.25	301001	739838.717	311003	619166.8851	312004	780229.6778
322008	Bakers Creek (L)	Queensland	468	F	376,797.31	301001	956570.8937	311001	14052.66024	312002	433484.5242
322009	Balgal Beach (L)	Queensland	377	F	260,205.48	301001	1401961.413	303003	49007.67017	312002	878875.0433
322010	Baralaba (L)	Queensland	261	F	677,186.75	301001	659464.0784	311002	143997.1529	312002	212279.1692
322011	Bauple Forest (L)	Queensland	277	F	1,778,525.50	301001	222602.1535	312003	72714.30246	312004	44898.35274
322012	Beerburrum (L)	Queensland	286	F	2,681,968.00	301001	59987.52946	303002	45574.6819	312004	198808.9086
322013	Beerburrum - North (L)	Queensland	316	F	2,673,125.50	301001	61640.5593	303002	44189.72735	312004	195675.5482
322014	Bell (L)	Queensland	274	F	1,831,443.00	301001	242426.3188	311003	121754.4868	312004	253274.5756
322015	Bingil Bay (L)	Queensland	369	F	195,476.84	301001	1589193.087	303001	146932.3566	312002	1066106.717
322016	Bluff (L)	Queensland	370	F	476,252.44	301001	793035.7163	311002	180106.1311	312002	269949.3467
322018	Boonooroo - Tuan (L)	Queensland	338	F	1,652,380.63	301001	249328.8752	312003	57292.30415	312004	23755.4121
322019	Boreen Point (L)	Queensland	264	F	2,133,060.75	301001	150622.7337	303002	49281.33434	312004	139878.005
322020	Boulia (L)	Queensland	231	F	43,466.56	301001	1710955.592	311002	1231876.978	312005	303827.8094
322021	Brightview (L)	Queensland	474	F	2,672,720.75	301001	70692.11292	311003	60075.40735	112007	253842.0413
322023	Burrum Heads - East (L)	Queensland	320	F	1,482,877.38	301001	293619.5392	312003	29599.15458	312004	48843.16932
322024	Burrum Heads - South (L)	Queensland	354	F	1,512,657.63	301001	287163.1259	312003	25217.57458	312004	42386.75609
322026	Carmoo (L)	Queensland	205	F	202,507.33	301001	1566255.297	303001	152031.1529	312002	1043168.927
322027	Cecil Plains (L)	Queensland	202	F	2,024,470.50	301001	201690.421	311003	79635.42345	312004	335661.6924
322028	Coconuts (L)	Queensland	282	F	211,521.84	301001	1607070.87	303001	94419.90432	312002	1083984.5
322030	Cordalba (L)	Queensland	314	F	1,403,294.38	301001	321770.6211	312001	38294.51273	312004	76994.25127
322031	Cungulla (L)	Queensland	260	F	268,661.78	301001	1330400.377	303003	50006.63691	312002	807314.0071
322032	Dimbulah (L)	Queensland	366	F	157,256.59	301001	1774497.938	303001	102220.2447	312005	1175660.358
322033	Dirranbandi (L)	Queensland	444	F	1,127,965.63	301001	602696.0632	311003	482024.2313	112005	477370.5969
322034	Donnybrook (L)	Queensland	461	F	2,644,977.75	301001	61268.78899	303002	63513.6202	312004	216807.8927
322035	Duaringa (L)	Queensland	260	F	567,366.31	301001	728614.5562	311002	115684.971	312002	205528.1866
322036	Eidsvold (L)	Queensland	465	F	1,139,431.88	301001	419412.2211	312001	182148.6759	312004	223420.7025
322037	El Arish (L)	Queensland	220	F	212,778.48	301001	1568505.154	303001	126044.5525	312002	1045418.784
322038	Erakala (L)	Queensland	351	F	370,138.88	301001	969546.8126	311001	9853.27124	312002	446460.4431
322040	Eton (L)	Queensland	343	F	363,836.66	301001	969883.5075	311001	33647.31254	312002	446797.1379
322041	Farleigh (L)	Queensland	321	F	368,562.69	301001	972154.1641	311001	10190.83837	312002	449067.7945
322042	Finch Hatton (L)	Queensland	260	F	319,166.19	301001	1017154.898	311001	66833.16717	312002	494068.5287
322043	Flying Fish Point (L)	Queensland	419	F	207,953.45	301001	1610754.94	303001	98103.97421	312002	1087668.57
322044	Forest Hill (L)	Queensland	394	F	2,645,989.00	301001	78841.35745	311003	49207.17725	112007	261032.0641
322045	Georgetown (L)	Queensland	243	F	71,684.90	301001	1847364.793	303001	380080.4098	312005	784969.2702
322046	Giru (L)	Queensland	306	F	275,788.25	301001	1299031.393	303003	59594.82905	312002	775945.0235
322047	Goomeri (L)	Queensland	497	F	1,774,289.63	301001	240756.0581	312003	149487.7034	312004	121671.7537
322048	Gowrie Mountain (L)	Queensland	257	F	2,396,355.00	301001	134842.2269	311003	14170.39499	112007	284199.8194
322049	Grasstree Beach (L)	Queensland	326	F	371,656.97	301001	945136.8259	311001	43599.37256	312002	422050.4563
322050	Greenmount (L)	Queensland	405	F	2,373,236.25	301001	146635.3967	311003	27537.80166	112007	248543.6376
322051	Haliday Bay - Ball Bay (L)	Queensland	347	F	328,099.81	301001	1008579.921	311001	47258.21857	312002	485493.5517
322052	Halifax (L)	Queensland	431	F	225,381.02	301001	1474410.527	303003	121456.7846	312002	951324.1577
322054	Harrisville (L)	Queensland	427	F	2,735,743.50	301001	63500.65833	311003	107063.7983	112007	204125.3228
322057	Imbil (L)	Queensland	439	F	2,131,545.00	301001	149928.3487	303002	66894.06215	312004	123183.1275
322059	Injune (L)	Queensland	398	F	827,874.31	301001	561136.278	311003	440464.4461	312002	505536.9553
322060	Julia Creek (L)	Queensland	351	F	38,770.51	301001	1806197.024	303001	1094839.511	312005	255498.3904
322061	Kalamia Estate (L)	Queensland	300	F	271,231.47	301001	1267052.779	303003	97121.21798	312002	743966.4099
322062	Kenilworth (L)	Queensland	236	F	2,238,083.50	301001	130567.4101	303002	57240.68311	312004	141777.7269
322063	Keppel Sands (L)	Queensland	302	F	645,380.94	301001	671126.2295	311002	43696.72504	312002	148039.8599
322064	Kilkivan (L)	Queensland	411	F	1,851,835.25	301001	214846.3397	312003	123577.985	312004	95762.03526
322067	Lockrose (L)	Queensland	237	F	2,645,281.50	301001	75988.32942	311003	58365.68505	112007	259138.2578
322068	Lucinda (L)	Queensland	450	F	217,365.81	301001	1483202.44	303003	130248.6971	312002	960116.0702
322069	Maaroom (L)	Queensland	216	F	1,656,934.25	301001	248987.061	312003	53228.58772	312004	19691.69566
322073	Merinda (L)	Queensland	264	F	280,894.69	301001	1155659.482	311001	194337.7789	312002	632573.1121
322074	Meringandan (L)	Queensland	305	F	2,373,725.50	301001	138123.6316	311003	21422.42138	112007	291836.3023
322075	Midge Point (L)	Queensland	255	F	304,443.50	301001	1063997.897	311001	102676.1938	312002	540911.527
322076	Millaa Millaa (L)	Queensland	272	F	194,988.27	301001	1651913.775	303001	97429.71341	312005	1070918.31
322077	Miriam Vale (L)	Queensland	423	F	993,325.81	301001	462528.2533	312001	151371.5479	312002	66424.50212
322078	Mirriwinni (L)	Queensland	220	F	214,490.16	301001	1626491.255	303001	67616.38456	312002	1103404.886
322079	Mount Garnet (L)	Queensland	245	F	149,637.55	301001	1721686.795	303001	163812.8045	312005	1000994.587
322080	Mount Julian (L)	Queensland	456	F	295,674.19	301001	1094096.22	311001	132774.5176	312002	571009.8508
322081	Mount Larcom (L)	Queensland	278	F	814,178.75	301001	555164.403	311002	80676.42994	312002	32078.03341
322082	Mount Nebo (L)	Queensland	433	F	2,829,508.00	301001	27640.5645	303002	120580.0061	112007	229717.7116
322083	Mount Perry (L)	Queensland	222	F	1,112,109.63	301001	415205.0058	312001	104048.3004	312004	170428.6359
322084	Mourilyan (L)	Queensland	414	F	214,304.92	301001	1596108.267	303001	97999.37287	312002	1073021.897
322085	Murphys Creek (L)	Queensland	227	F	2,458,559.25	301001	117360.66	311003	22130.34632	112007	292544.2273
322086	Nahrunda (L)	Queensland	206	F	2,031,776.63	301001	170948.093	303002	81122.77285	312004	93888.46104
322087	Nebo (L)	Queensland	459	F	349,561.31	301001	954337.7277	311001	96881.75161	312002	431251.3581
322089	Newell (L)	Queensland	328	F	169,518.31	301001	1770059.022	303001	75951.38247	312005	1209510.921
322090	Oak Beach (L)	Queensland	208	F	190,836.09	301001	1739318.264	303001	45210.62379	312005	1197078.599
322091	Oakwood (L)	Queensland	341	F	1,255,847.50	301001	364833.6148	312001	9325.076407	312004	120057.245
322092	Peachester (L)	Queensland	454	F	2,561,350.75	301001	79379.47809	303002	42776.91375	312004	193072.737
322093	Peak Crossing (L)	Queensland	399	F	2,779,046.00	301001	55903.26538	311003	106699.8478	112007	203382.2726
322095	Placid Hills (L)	Queensland	357	F	2,611,687.25	301001	88915.73658	311003	35222.90571	112007	272065.665
322096	Poona (L)	Queensland	384	F	1,680,989.75	301001	241387.1985	312003	66545.94255	312004	33009.05049
322097	Proston (L)	Queensland	250	F	1,618,367.25	301001	272991.6464	312003	207629.0464	312004	179813.0967
322099	Sarina Beach (L)	Queensland	353	F	375,170.03	301001	941022.7125	311001	44449.8674	312002	417936.3429
322100	Saunders Beach (L)	Queensland	409	F	275,863.56	301001	1378234.821	303003	25281.07819	312002	855148.4513
322101	Scottville (L)	Queensland	344	F	207,996.36	301001	1237083.603	311001	275761.9	312002	713997.2332
322103	South Bingera (L)	Queensland	324	F	1,330,561.88	301001	341711.1799	312001	13797.35852	312004	96934.81002
322104	South Johnstone (L)	Queensland	411	F	212,475.14	301001	1597189.524	303001	101567.9661	312002	1074103.155
322105	Southbrook (L)	Queensland	257	F	2,325,864.00	301001	150159.1514	311003	28104.15382	112007	277558.071
322108	Surat (L)	Queensland	426	F	1,203,118.13	301001	441107.0682	311003	320435.2362	312004	527370.5579
322109	Tambo (L)	Queensland	354	F	411,231.75	301001	856958.9108	311003	736287.0788	312002	882275.4042
322111	Tarzali (L)	Queensland	205	F	197,186.75	301001	1666293.153	303001	84035.53173	312005	1081757.056
322112	Taylors Beach (L)	Queensland	351	F	219,086.94	301001	1480510.303	303003	127556.5603	312002	957423.9334
322113	Thangool (L)	Queensland	296	F	812,534.13	301001	565517.6322	311002	157531.8895	312002	129291.038
322114	Thargomindah (L)	Queensland	206	F	424,238.13	301001	997373.5536	311003	876701.7216	112005	823968.3475
322115	The Caves (L)	Queensland	401	F	686,920.38	301001	653702.4297	311002	19619.42941	312002	130616.0601
322116	Theodore (L)	Queensland	452	F	856,838.81	301001	553381.785	311002	211204.1731	312002	221699.5308
322117	Tiaro (L)	Queensland	465	F	1,769,940.63	301001	226341.349	312003	56415.36163	312004	28599.4119
322118	Tinaroo (L)	Queensland	280	F	187,133.27	301001	1704308.963	303001	85315.85324	312005	1109217.835
322119	Toolakea (L)	Queensland	284	F	273,614.97	301001	1382305.197	303003	29351.45427	312002	859218.8274
322120	Torbanlea (L)	Queensland	290	F	1,575,795.13	301001	272970.5044	312003	28477.31316	312004	28194.13457
322121	Trebonne (L)	Queensland	319	F	229,519.34	301001	1464794.483	303003	111840.7402	312002	941708.1133
322122	Tully Heads (L)	Queensland	438	F	202,276.47	301001	1559553.84	303001	160686.1551	312002	1036467.47
322124	Walkamin (L)	Queensland	255	F	192,643.36	301001	1710740.189	303001	70866.99231	312005	1111902.608
322125	Walligan (L)	Queensland	329	F	1,567,698.38	301001	274207.0996	312003	9569.697647	312004	26534.26815
322126	Wallumbilla (L)	Queensland	262	F	1,147,098.13	301001	430949.1135	311003	310277.2816	312004	471340.0744
322127	Wandoan (L)	Queensland	330	F	1,261,146.25	301001	398953.7427	311003	278281.9108	312002	376241.1437
322129	Weyba Downs (L)	Queensland	313	F	2,298,949.75	301001	124603.7688	303002	23028.02403	312004	148962.419
322131	Wurdong Heights (L)	Queensland	367	F	896,290.69	301001	511136.3795	311002	127222.641	312002	17816.37591
322132	Yangan (L)	Queensland	225	F	2,390,786.25	301001	153213.8017	311003	95138.6538	112007	178946.8606
322133	Yelarbon (L)	Queensland	213	F	1,895,184.63	301001	300179.1133	311003	186322.1474	112007	339414.9212
322135	Yuleba (L)	Queensland	212	F	1,207,391.75	301001	411799.2627	311003	291127.4307	312004	452190.2235
322136	Camooweal (L)	Queensland	187	F	26,879.21	301001	2005791.189	303001	1355566.819	312005	190759.4283
322138	Daintree (L)	Queensland	146	F	150,182.97	301001	1796731.251	303001	102623.6114	312005	1236183.15
322139	Grantham (L)	Queensland	176	F	2,554,105.25	301001	99477.25519	311003	29406.47981	112007	282627.1836
322140	Seventeen Seventy (L)	Queensland	76	F	881,586.94	301001	484216.7368	312001	128708.1984	312004	239440.3669
322141	Willows Gemfields (L)	Queensland	108	F	317,931.63	301001	952974.4508	311002	355657.9138	312002	445501.1295
102003	Gold Coast - Tweed Heads (Tweed Heads Part)	New South Wales	55,553	B	2,684,100.00	302001	38739.85285	102003	0	112007	99348.07234
112004	Coffs Harbour	New South Wales	45,580	C	2,302,073.00	302001	330755.6404	102003	296340.645	112004	0
112007	Lismore	New South Wales	27,474	C	2,391,251.00	302001	133763.0677	102003	99348.07234	112007	0
113002	Ballina	New South Wales	15,963	D	2,419,447.75	302001	124974.5159	102003	90559.52048	112007	32050.20328
113008	Grafton	New South Wales	16,598	D	2,238,816.25	302001	253369.7683	102003	218954.7729	112004	83018.567
114002	Casino	New South Wales	9,629	D	2,353,595.50	302001	161208.0599	102003	126793.0645	112007	31321.62483
114014	Lennox Head	New South Wales	5,764	D	2,416,342.00	302001	120385.9937	102003	85970.99828	112007	37322.57604
114020	Murwillumbah	New South Wales	8,523	D	2,636,965.50	302001	53116.5623	102003	20417.56959	112007	81434.11086
114023	Pottsville	New South Wales	5,735	D	2,619,396.50	302001	58552.60761	102003	24137.61221	112007	75210.46013
114030	Yamba	New South Wales	6,032	D	2,203,659.75	302001	215600.9569	102003	181185.9615	112007	90888.64107
115002	Alstonville	New South Wales	4,990	E	2,424,415.25	302001	126791.4066	102003	92376.41119	112007	16865.55551
115005	Arrawarra	New South Wales	1,508	E	2,268,350.25	302001	297906.033	102003	263491.0376	112004	32849.6074
115007	Bangalow	New South Wales	1,520	E	2,491,954.00	302001	101260.4556	102003	66845.46023	112007	33828.88885
115015	Bellingen	New South Wales	3,038	E	2,251,055.00	302001	362179.2746	102003	327764.2792	112004	31423.63416
115031	Brunswick Heads	New South Wales	1,450	E	2,537,083.00	302001	85188.896	102003	50773.9006	112007	50480.58285
115037	Byron Bay	New South Wales	4,959	E	2,468,628.00	302001	101178.8734	102003	66763.87799	112007	47844.92176
115047	Coraki	New South Wales	1,215	E	2,324,899.50	302001	155937.6157	102003	121522.6203	112007	25247.79192
115048	Corindi Beach	New South Wales	1,200	E	2,263,217.25	302001	293713.3924	102003	259298.397	112004	37340.94962
115054	Dorrigo	New South Wales	1,072	E	2,077,934.88	302001	389956.1248	102003	355541.1294	112004	59200.48439
115059	Evans Head	New South Wales	2,722	E	2,315,161.00	302001	160624.7755	102003	126209.7801	112007	43346.69481
115074	Gulmarrad	New South Wales	1,328	E	2,244,481.25	302001	213684.3614	102003	179269.366	112007	88972.04554
115085	Iluka	New South Wales	1,702	E	2,169,049.00	302001	212809.2439	102003	178394.2485	112007	88096.92809
115088	Junction Hill	New South Wales	1,177	E	2,235,132.00	302001	255294.7457	102003	220879.7503	112004	90829.64844
115094	Kyogle	New South Wales	2,739	E	2,362,933.25	302001	176488.3985	102003	142073.4031	112007	46601.96346
115100	Maclean	New South Wales	2,600	E	2,274,724.75	302001	207844.794	102003	173429.7986	112007	83132.47818
115106	Mullumbimby	New South Wales	3,164	E	2,522,296.50	302001	87468.11244	102003	53053.11704	112007	46932.16772
115113	Ocean Shores	New South Wales	4,032	E	2,550,432.25	302001	81153.07431	102003	46738.07892	112007	53936.27017
115120	Sandy Beach - Emerald Beach	New South Wales	3,557	E	2,279,010.50	302001	309063.2523	102003	274648.2569	112004	21692.38817
115124	Skennars Head	New South Wales	1,104	E	2,408,004.50	302001	123839.3706	102003	89424.37524	112007	38547.63364
115126	South Golden Beach	New South Wales	1,876	E	2,543,160.00	302001	80147.51351	102003	45732.51811	112007	57570.21085
115129	Suffolk Park	New South Wales	3,467	E	2,461,734.75	302001	104800.0301	102003	70385.03465	112007	44456.31338
115143	Urunga	New South Wales	2,523	E	2,333,065.75	302001	355293.4092	102003	320878.4138	112004	24537.76882
115159	Wollongbar	New South Wales	2,116	E	2,414,176.00	302001	127845.9563	102003	93430.96085	112007	14425.3225
115160	Woolgoolga	New South Wales	4,718	E	2,274,057.75	302001	303563.2039	102003	269148.2085	112004	27192.43648
121014	Burringbar (L)	New South Wales	544	F	2,581,491.00	302001	69035.05078	102003	36336.05807	112007	66471.23153
121018	Clunes (L) (NSW)	New South Wales	559	F	2,448,393.25	302001	114359.7465	102003	79944.75115	112007	19403.3212
121022	Coutts Crossing (L)	New South Wales	556	F	2,203,484.00	302001	266039.4148	102003	231624.4194	112004	79062.33345
121025	Cudgen (L)	New South Wales	526	F	2,667,988.50	302001	44603.75585	102003	10188.76045	112007	89972.62829
121026	Cumbalum (L)	New South Wales	871	F	2,432,241.50	302001	119886.8147	102003	85471.81929	112007	30855.88418
121035	Emerald Beach West (L)	New South Wales	843	F	2,276,223.50	302001	312155.42	102003	277740.4246	112004	19957.62156
121046	Hastings Point (L)	New South Wales	582	F	2,625,338.00	302001	56771.2402	102003	22356.24481	112007	76991.82753
121063	Lawrence (L)	New South Wales	740	F	2,072,378.38	302001	280101.7919	102003	245686.7965	112004	115436.5144
121077	Modanville (L)	New South Wales	566	F	2,379,393.50	302001	128528.5915	102003	94113.5961	112007	14870.32993
121078	Moonee Beach (L)	New South Wales	556	F	2,284,433.00	302001	315371.1583	102003	280956.1629	112004	15384.48217
121079	Moonee Beach West (L)	New South Wales	536	F	2,274,735.75	302001	315033.5501	102003	280618.5547	112004	18053.78901
121090	Nunderi (L)	New South Wales	667	F	2,595,885.75	302001	57577.26613	102003	18837.41328	112007	88659.72595
121098	Repton (L)	New South Wales	631	F	2,307,860.25	302001	349311.0955	102003	314896.1001	112004	18555.45511
121099	Richmond Hill (L)	New South Wales	820	F	2,415,227.00	302001	126741.1347	102003	92326.13926	112007	10830.76551
121101	Safety Beach (L)	New South Wales	769	F	2,271,735.00	302001	301253.1714	102003	266838.176	112004	29502.46899
121112	Townsend (L)	New South Wales	817	F	2,266,012.50	302001	210623.2492	102003	176208.2538	112007	85910.93341
121119	Wardell (L)	New South Wales	648	F	2,392,386.25	302001	138839.1067	102003	104424.1113	112007	29350.94047
121120	Waterview Heights (L)	New South Wales	892	F	2,190,682.25	302001	260556.8524	102003	226141.857	112004	90205.65112
121124	Woodburn (L)	New South Wales	633	F	2,349,297.50	302001	158850.511	102003	124435.5156	112007	34173.26872
121125	Woombah (L)	New South Wales	745	F	2,270,377.25	302001	197994.5089	102003	163579.5135	112007	73282.19309
121126	Wooroowoolgan (L)	New South Wales	590	F	2,330,362.00	302001	165246.5827	102003	130831.5873	112007	35360.14766
122019	Bonalbo (L)	New South Wales	285	F	2,351,263.25	302001	173837.9472	102003	194181.3809	112007	98709.94124
122021	Bonville (L)	New South Wales	371	F	2,305,436.75	302001	341962.0341	102003	307547.0387	112004	11206.39365
122022	Bonville - East (L)	New South Wales	399	F	2,299,590.00	302001	342325.0277	102003	307910.0323	112004	11569.38728
122025	Broadwater (L)	New South Wales	436	F	2,370,319.50	302001	147804.7459	102003	113389.7505	112007	36048.66979
122027	Brooms Head (L)	New South Wales	195	F	2,122,018.75	302001	231798.2137	102003	197383.2183	112007	107085.8979
122031	Caniaba (L)	New South Wales	245	F	2,350,473.00	302001	142285.7958	102003	107870.8004	112007	11696.99378
122035	Clarenza (L)	New South Wales	215	F	2,246,951.25	302001	252182.8572	102003	217767.8618	112004	81110.8454
122041	Coramba (L)	New South Wales	372	F	2,268,417.00	302001	317210.7622	102003	282795.7668	112004	16888.51652
122050	Dunoon (L)	New South Wales	378	F	2,389,058.00	302001	124363.8855	102003	89948.89012	112007	19035.03591
122054	Ewingsdale (L)	New South Wales	463	F	2,497,228.25	302001	97285.42149	102003	62870.42609	112007	40499.03851
122055	Fairy Hill (L)	New South Wales	298	F	2,350,534.75	302001	170143.2637	102003	135728.2683	112007	40256.82865
122061	Glenreagh (L)	New South Wales	477	F	2,246,687.25	302001	295504.8759	102003	261089.8805	112004	39263.91696
122082	Lennox Head - West (L)	New South Wales	315	F	2,423,943.00	302001	117935.6485	102003	83520.65315	112007	33884.33529
122102	Mylestom (L)	New South Wales	339	F	2,294,131.75	302001	351593.5421	102003	317178.5467	112004	20837.90163
122103	Nana Glen (L)	New South Wales	238	F	2,250,746.50	302001	307208.2032	102003	272793.2078	112004	29285.04451
122107	Nimbin (L)	New South Wales	468	F	2,232,765.25	302001	152215.0467	102003	117800.0513	112007	31898.45305
122125	Red Rock (L)	New South Wales	310	F	2,225,490.00	302001	298479.1841	102003	264064.1887	112004	43143.3783
122143	Tintenbar (L)	New South Wales	472	F	2,451,663.50	302001	116227.942	102003	81812.94657	112007	26120.5295
122149	Tucabia (L)	New South Wales	287	F	2,248,256.50	302001	238471.1017	102003	204056.1063	112004	93075.36188
122151	Tumbulgum (L)	New South Wales	383	F	2,639,896.00	302001	48959.98263	102003	10220.12978	112007	91631.55068
122152	Tyalgum (L)	New South Wales	255	F	2,524,463.00	302001	63288.06977	102003	42780.16044	112007	104723.2466
122153	Uki (L)	New South Wales	214	F	2,551,958.25	302001	65634.33861	102003	34353.94864	112007	86520.70704
122154	Ulmarra (L)	New South Wales	435	F	2,246,521.50	302001	239084.2087	102003	204669.2133	112004	94209.49392
122157	Urbenville (L)	New South Wales	226	F	2,448,524.25	302001	139251.0233	311003	163394.9461	112007	118502.9818
122163	Woodenbong (L)	New South Wales	310	F	2,490,385.50	302001	127334.5732	102003	161625.7385	112007	106586.5316
122165	Wooli (L)	New South Wales	493	F	2,089,600.75	302001	272451.2922	102003	238036.2968	112004	106142.6309
122167	Wooloweyah (L)	New South Wales	410	F	2,158,253.50	302001	222356.9182	102003	187941.9228	112007	97644.60239
302001	Gold Coast - Tweed Heads (Gold Coast Part)	Queensland	478,107	A	2,855,453.00	302001	0	102003	38739.85285	112007	133763.0677
314004	Beaudesert	Queensland	5,474	D	2,797,218.75	302001	57434.50736	102003	91725.67264	112007	167156.553
314019	Tamborine Mountain	Queensland	6,813	D	2,773,478.00	302001	29409.52003	102003	63700.68532	112007	158723.9002
315045	Jacobs Well	Queensland	1,546	E	2,819,962.25	302001	29633.34228	102003	68373.19513	112007	163396.41
321008	Beechmont (L)	Queensland	510	F	2,682,099.00	302001	30817.84092	102003	64469.32038	112007	159492.5353
321021	Boyland (L)	Queensland	542	F	2,779,136.00	302001	36734.40846	102003	71025.57374	112007	166048.7886
321025	Canungra (L)	Queensland	746	F	2,752,290.25	302001	29112.22768	102003	63403.39296	112007	158426.6079
321065	Kooralbyn (L)	Queensland	1,372	E	2,625,639.75	302001	84807.84606	102003	119099.0113	112007	159180.159
321070	Lower Beechmont (L)	Queensland	778	F	2,748,153.00	302001	14160.70561	102003	47812.18507	112007	142835.4
321074	Maudsland (L)	Queensland	722	F	2,830,280.75	302001	15854.40096	102003	50145.56625	112007	145168.7811
321078	Mount Nathan (L)	Queensland	1,282	E	2,799,391.25	302001	15594.36547	102003	49885.53076	112007	144908.7456
322025	Cabbage Tree Point (L)	Queensland	441	F	2,831,332.50	302001	33431.91822	102003	72171.77107	112007	167194.986
322106	Springbrook (L)	Queensland	270	F	2,628,582.25	302001	34074.30879	102003	55102.718	112007	136778.94
322110	Tamborine (L)	Queensland	474	F	2,833,652.25	302001	41773.22418	102003	76817.48061	112007	171840.6955
112008	Mildura - Buronga (Buronga Part)	New South Wales	2,071	E	1,656,619.88	401001	393864.0867	211003	400293.8785	212002	5871.398232
113005	Broken Hill	New South Wales	18,430	C	936,584.19	401001	505940.9971	211003	693132.6061	113005	0
115154	Wentworth	New South Wales	1,227	E	1,566,930.00	401001	393824.1935	211003	429060.3676	212002	28751.80424
121029	Dareton (L)	New South Wales	517	F	1,595,635.63	401001	392259.3503	211003	419451.5058	212002	22042.61235
121121	Wilcannia (L)	New South Wales	604	F	829,897.19	401001	702357.7638	211003	890628.2202	113005	197518.5218
122053	Euston (L)	New South Wales	440	F	1,862,303.50	401001	468008.6966	211003	326149.2686	212002	80016.00812
122095	Menindee (L)	New South Wales	449	F	683,977.81	401001	616665.1629	211003	803355.3419	113005	111825.921
212002	Mildura - Buronga (Mildura Part)	Victoria	31,361	C	1,668,284.00	401001	387992.6884	211003	402971.5999	212002	0
215050	Merbein	Victoria	1,932	E	1,641,690.25	401001	381759.3202	211003	411583.5203	212002	11087.02269
215058	Nhill	Victoria	1,872	E	2,165,972.75	401001	354925.5613	211002	261686.0642	412002	218984.6602
215061	Ouyen	Victoria	1,081	E	1,970,660.50	401001	377562.2188	211003	301874.061	212002	102554.3858
215066	Red Cliffs	Victoria	2,563	E	1,681,073.88	401001	395075.914	211003	387775.4071	212002	15196.19277
215068	Robinvale	Victoria	2,134	E	1,875,006.25	401001	474634.7949	211003	320461.5884	212002	86642.10647
221013	Cabarita (L)	Victoria	513	F	1,659,556.88	401001	380953.7507	211003	405094.8523	212002	8889.636347
221027	Edenhope (L)	Victoria	716	F	2,019,806.50	401001	380026.8871	211002	278625.0505	412002	118951.4135
221040	Kaniva (L)	Victoria	763	F	2,027,588.13	401001	315440.2537	211002	301323.8419	412002	184071.9743
222035	Goroke (L)	Victoria	217	F	2,133,854.75	401001	373725.3424	211002	255588.4894	412002	159761.6374
222069	Murrayville (L)	Victoria	226	F	1,711,766.50	401001	269739.4242	211003	400339.2287	212002	212140.0067
222074	Nichols Point (L)	Victoria	405	F	1,666,158.13	401001	395166.1393	211003	397563.6442	212002	7860.947188
222117	Underbool (L)	Victoria	202	F	1,851,518.25	401001	328387.1502	211003	339928.6765	212002	151729.4544
401001	Adelaide	South Australia	1,103,979	A	1,842,434.25	401001	0	211002	616611.6255	412001	39123.68184
412001	Gawler	South Australia	23,957	C	1,708,658.63	401001	39123.68184	211002	634435.2834	412001	0
412003	Victor Harbor - Goolwa	South Australia	23,485	C	1,590,749.88	401001	78796.15976	211002	626240.1242	412003	0
412004	Whyalla	South Australia	21,736	C	694,909.06	401001	372299.0184	211002	979952.1773	412004	0
413001	Crafers - Bridgewater	South Australia	14,617	D	1,826,678.38	401001	19521.71141	211002	598236.2627	412001	56965.6983
413002	Mount Barker (SA)	South Australia	14,452	D	1,810,972.13	401001	36956.29247	211002	582384.8235	412003	66516.82855
413003	Murray Bridge	South Australia	15,967	D	1,767,472.13	401001	80073.96715	211002	542864.7134	412003	89702.4658
413004	Port Augusta	South Australia	13,504	D	834,721.19	401001	306004.4247	211002	913657.5837	412004	66294.59367
413005	Port Lincoln	South Australia	14,088	D	332,227.16	401001	643751.7644	211002	1251404.923	412004	271452.746
413006	Port Pirie	South Australia	13,819	D	1,041,802.19	401001	221044.085	211002	829752.7778	412004	162622.6134
414001	Nuriootpa	South Australia	5,215	D	1,631,873.63	401001	70384.66895	211002	634673.8691	412001	31260.98711
414002	Strathalbyn	South Australia	5,292	D	1,748,070.38	401001	56846.62386	211002	581856.2792	412003	44383.84495
415001	Angaston	South Australia	1,940	E	1,625,536.88	401001	76074.38638	211002	627532.9385	412001	37313.34787
415002	Angle Vale	South Australia	2,363	E	1,708,420.63	401001	32376.00855	211002	643306.2947	412001	10804.6584
415003	Balaklava	South Australia	1,827	E	1,462,818.38	401001	89247.00783	211002	694657.96	412001	64417.85741
415004	Balhannah	South Australia	1,597	E	1,812,202.75	401001	29322.80974	211002	592222.1474	412001	56555.31802
415005	Barmera	South Australia	1,914	E	1,422,693.38	401001	217766.5985	211003	566525.2217	212002	173105.0811
415006	Berri	South Australia	4,103	E	1,432,489.00	401001	232608.6859	211003	552476.2294	212002	158629.5872
415007	Bordertown	South Australia	2,549	E	1,905,784.25	401001	273219.1428	211002	345021.7181	412002	181287.62
415008	Ceduna	South Australia	2,289	E	229,672.94	401001	770776.5889	211002	1378429.748	412004	456339.695
415009	Clare	South Australia	3,278	E	1,340,752.00	401001	130387.5595	211002	721053.6612	412001	91263.8777
415010	Coober Pedy	South Australia	1,584	E	181,340.36	401001	842946.2644	211002	1450599.423	412004	606806.9913
415011	Crystal Brook	South Australia	1,278	E	1,120,572.38	401001	194539.3326	211002	799839.8046	412001	170050.0212
415012	Freeling	South Australia	1,591	E	1,639,517.13	401001	57411.44597	211002	648077.5476	412001	18287.76413
415013	Hahndorf	South Australia	2,092	E	1,824,544.38	401001	28087.09507	211002	588524.5305	412001	60358.33293
415014	Jamestown	South Australia	1,406	E	1,109,952.13	401001	204647.2989	211002	795313.4005	412001	165523.617
415015	Kadina	South Australia	4,470	E	1,232,466.00	401001	146606.1626	211002	762254.4368	412001	130978.2877
415016	Kapunda	South Australia	2,484	E	1,585,129.75	401001	73924.06294	211002	655119.8505	412001	34800.38111
415018	Kingston SE	South Australia	1,612	E	1,569,153.50	401001	297005.784	211002	426240.4626	412002	157605.6627
415019	Lewiston	South Australia	1,545	E	1,675,214.75	401001	40075.93224	211002	648385.1577	412001	13949.87438
415020	Lobethal	South Australia	1,957	E	1,784,635.88	401001	34485.84392	211002	597610.1377	412001	44629.21206
415021	Loxton	South Australia	3,795	E	1,444,063.50	401001	244415.6022	211003	530900.7484	212002	163589.6593
415022	Lyndoch	South Australia	1,618	E	1,694,954.00	401001	52269.47334	211002	621241.4918	412001	17854.11131
415023	Maitland (SA)	South Australia	1,047	E	1,158,837.75	401001	165371.5981	211002	781019.8723	412001	149743.7232
415024	Mannum	South Australia	2,164	E	1,694,854.88	401001	78731.31105	211002	574227.9725	412001	73729.64967
415025	McLaren Flat	South Australia	1,034	E	1,697,291.75	401001	43390.8049	211002	623916.0802	412003	40886.40346
415026	McLaren Vale	South Australia	3,043	E	1,693,735.88	401001	41622.87057	211002	628203.6862	412003	37783.84988
415027	Millicent	South Australia	4,798	E	1,661,175.88	401001	401887.7015	211002	351405.059	412002	50522.07237
415028	Moonta	South Australia	3,659	E	1,170,360.25	401001	164163.6419	211002	779811.9161	412001	148535.767
415029	Mount Compass	South Australia	1,042	E	1,657,175.75	401001	58994.03875	211002	621091.5133	412003	20121.33771
415030	Nairne	South Australia	4,198	E	1,810,218.88	401001	39378.24208	211002	579506.7112	412001	63057.22511
415031	Naracoorte	South Australia	4,908	E	1,852,889.63	401001	335227.9016	211002	329833.3085	412002	101898.5145
415032	Normanville	South Australia	1,356	E	1,531,285.13	401001	77893.77944	211002	657287.4272	412003	43405.85568
415033	Penola	South Australia	1,337	E	1,876,225.75	401001	384225.1187	211002	301615.7912	412002	51743.39353
415034	Peterborough	South Australia	1,486	E	1,022,218.00	401001	237305.4035	211003	817642.0888	412004	195711.2666
415035	Quorn	South Australia	1,206	E	805,445.88	401001	320557.7878	211002	915242.4177	412004	109338.1587
415036	Renmark	South Australia	4,387	E	1,449,614.25	401001	247919.9811	211003	534241.5146	212002	140150.622
415037	Robe	South Australia	1,018	E	1,546,755.88	401001	338498.3818	211002	404835.1169	412002	129685.1636
415038	Roxby Downs	South Australia	4,702	E	402,540.25	401001	559248.7859	211002	1166901.945	412004	323109.5129
415039	Streaky Bay	South Australia	1,005	E	280,731.84	401001	692439.0726	211002	1300092.231	412004	378002.1786
415040	Tailem Bend	South Australia	1,405	E	1,766,186.13	401001	99094.03701	211002	518892.4061	412003	108722.5357
415041	Tanunda	South Australia	4,214	E	1,649,405.38	401001	64574.22776	211002	631496.0049	412001	30158.86574
415042	Tumby Bay	South Australia	1,474	E	372,057.28	401001	596546.4507	211002	1204199.61	412004	224247.4323
415043	Two Wells	South Australia	1,764	E	1,685,959.63	401001	34171.07874	211002	649819.3529	412001	22090.38722
415044	Waikerie	South Australia	1,633	E	1,422,044.75	401001	171100.786	211003	605039.3127	412001	131977.1041
415045	Wallaroo	South Australia	3,160	E	1,197,082.38	401001	156767.1908	211002	772415.4649	412001	141139.3159
415046	Williamstown	South Australia	1,882	E	1,714,062.50	401001	49273.30331	211002	612906.6458	412001	21777.11616
415047	Willunga	South Australia	2,094	E	1,679,033.75	401001	47658.8312	211002	627039.1999	412003	31401.14704
415048	Woodside	South Australia	1,842	E	1,802,789.13	401001	33364.70311	211002	591009.635	412001	51229.7148
421001	Andamooka Opal Fields (L)	South Australia	592	F	370,707.47	401001	586360.8521	211002	1194014.011	412004	350221.5791
421002	Ardrossan (L)	South Australia	1,136	E	1,219,612.63	401001	146724.0598	211002	762372.3339	412001	131096.1849
421003	Birdwood (L)	South Australia	825	F	1,760,071.75	401001	41733.14871	211002	597703.796	412001	43258.12922
421004	Burra (L)	South Australia	893	F	1,280,175.75	401001	153217.5991	211003	731663.9824	412001	114093.9173
421005	Cleve (L)	South Australia	754	F	418,827.47	401001	549332.9692	211002	1156986.128	412004	177033.9508
421006	Cockatoo Valley (L)	South Australia	515	F	1,704,089.00	401001	48004.72777	211002	620845.9176	412001	13589.36575
421007	Coffin Bay (L)	South Australia	615	F	292,544.47	401001	684273.4191	211002	1291926.578	412004	311974.4007
421008	Cowell (L)	South Australia	942	F	506,394.94	401001	481982.1043	211002	1089635.263	412004	109683.0859
421009	Cummins (L)	South Australia	719	F	334,286.50	401001	634249.1041	211002	1241902.263	412004	261950.0857
421010	Echunga (L)	South Australia	567	F	1,798,152.00	401001	33323.45255	211002	592869.3649	412003	59986.58516
421011	Eudunda (L)	South Australia	632	F	1,490,342.63	401001	100710.9267	211002	674145.9964	412001	61587.24481
421012	Gladstone (L)	South Australia	610	F	1,113,765.25	401001	200973.8474	211002	795658.4773	412001	165868.6938
421013	Greenock (L)	South Australia	839	F	1,637,214.00	401001	64333.4791	211002	640296.1508	412001	25209.79726
421014	Gumeracha (L)	South Australia	715	F	1,767,479.25	401001	34552.35225	211002	604884.5925	412001	36557.41337
421015	Hamley Bridge (L)	South Australia	633	F	1,579,109.25	401001	68751.72436	211002	659417.826	412001	29628.04253
421016	Houghton (L)	South Australia	557	F	1,778,020.88	401001	21432.00002	211002	616626.212	412001	33144.01673
421017	Kanmantoo (L)	South Australia	503	F	1,788,660.75	401001	53047.91705	211002	568380.4962	412003	70824.81488
421018	Keith (L)	South Australia	1,069	E	1,814,629.63	401001	228389.8478	211002	389187.7954	412002	210322.7391
421020	Lameroo (L)	South Australia	537	F	1,627,955.50	401001	201550.0914	211003	466924.1485	412003	211178.59
421021	Leigh Creek (L)	South Australia	505	F	424,241.13	401001	541519.9138	211002	1136204.544	412004	330300.2847
421022	Macclesfield (L)	South Australia	967	F	1,759,981.88	401001	43445.98762	211002	595693.6347	412003	55389.45006
421023	Mallala (L)	South Australia	754	F	1,605,787.00	401001	54981.6412	211002	660392.5934	412001	30152.49079
421024	Meadows (L)	South Australia	705	F	1,746,870.38	401001	43613.38978	211002	601734.1465	412003	49789.33529
421025	Meningie (L)	South Australia	921	F	1,639,463.63	401001	151436.2329	211002	502738.3305	412003	161064.7315
421026	Milang (L)	South Australia	635	F	1,670,287.00	401001	75162.49111	211002	591643.7701	412003	42571.80824
421027	Minlaton (L)	South Australia	744	F	1,058,325.63	401001	195700.195	211002	811348.4691	412001	180072.3201
421028	Mount Pleasant (L)	South Australia	587	F	1,740,918.25	401001	51717.30125	211002	592151.075	412001	42838.13784
421029	Nangwarry (L)	South Australia	514	F	1,831,897.13	401001	403377.5656	211002	305732.9305	412002	32003.44534
421030	One Tree Hill (L)	South Australia	575	F	1,737,536.00	401001	30172.3196	211002	626110.9104	412001	17634.63489
421031	Orroroo (L)	South Australia	540	F	952,448.94	401001	261429.191	211002	852095.2926	412004	160204.1305
421032	Paringa (L)	South Australia	915	F	1,449,820.25	401001	252306.2931	211003	530904.7719	212002	136813.8792
421033	Pinnaroo (L)	South Australia	558	F	1,672,886.50	401001	241961.8119	211003	426789.7686	212002	238590.5465
421034	Port Broughton (L)	South Australia	982	F	1,166,158.13	401001	168857.0741	211002	784505.3482	412001	153229.1992
421036	Port Wakefield (L)	South Australia	556	F	1,420,884.88	401001	94593.47596	211002	710241.7501	412001	78965.60105
421038	Riverton (L)	South Australia	810	F	1,491,561.13	401001	90698.01109	211002	681364.1127	412001	51574.32925
421039	Roseworthy (L)	South Australia	664	F	1,686,631.13	401001	45968.81196	211002	636634.9136	412001	6845.130125
421040	Stansbury (L)	South Australia	543	F	1,038,221.31	401001	201915.2503	211002	817563.5245	412001	186287.3754
421041	Uraidla - Summertown (L)	South Australia	903	F	1,820,872.63	401001	18754.71852	211002	601338.7396	412001	53294.95711
421042	Virginia (L)	South Australia	750	F	1,717,773.38	401001	27372.42396	211002	643020.6981	412001	20161.89632
421043	Wudinna (L)	South Australia	557	F	403,414.94	401001	560547.8238	211002	1168200.983	412004	246110.9298
421044	Yankalilla (L)	South Australia	547	F	1,545,505.13	401001	74841.61874	211002	654235.2664	412003	40353.69497
421045	Yorketown (L)	South Australia	680	F	977,146.50	401001	223274.2029	211002	838922.477	412001	207646.328
422001	Aldinga (L)	South Australia	448	F	1,670,229.00	401001	45128.57762	211002	634033.6988	412003	37720.04855
422005	Arno Bay (L)	South Australia	227	F	445,920.97	401001	527411.2984	211002	1135064.457	412004	155112.28
422006	Auburn (L)	South Australia	389	F	1,429,019.38	401001	107056.4644	211002	697722.5661	412001	67932.78259
422008	Blanchetown (L)	South Australia	210	F	1,456,708.63	401001	130952.1207	211003	646446.1889	412001	91828.43887
422009	Blyth (L)	South Australia	377	F	1,323,144.88	401001	128867.6956	211002	734278.6478	412001	104038.5451
422010	Booleroo Centre (L)	South Australia	328	F	955,125.63	401001	255479.1939	211002	850163.8237	412004	159572.7895
422011	Boston (L)	South Australia	337	F	336,705.94	401001	637921.7321	211002	1245574.891	412004	265622.7137
422012	Bute (L)	South Australia	265	F	1,266,452.25	401001	137194.1426	211002	752842.4168	412001	121566.2677
422013	Callington (L)	South Australia	408	F	1,793,112.50	401001	55232.58675	211002	563530.0232	412003	64861.0854
422014	Carrickalinga (L)	South Australia	281	F	1,520,731.00	401001	80151.07992	211002	659544.7276	412003	45663.15615
422015	Charleston (L)	South Australia	321	F	1,781,350.25	401001	36860.55684	211002	595729.0271	412001	49063.64108
422016	Clarendon (L)	South Australia	228	F	1,757,407.13	401001	28485.99643	211002	615888.2138	412003	55246.703
422017	Clayton Bay (L)	South Australia	240	F	1,610,910.00	401001	87443.67215	211002	603027.6502	412003	45585.8897
422018	Cobdogla (L)	South Australia	231	F	1,425,267.75	401001	211789.898	211003	569925.3977	412001	172666.2161
422019	Coobowie (L)	South Australia	220	F	988,829.44	401001	218807.6004	211002	834455.8746	412001	203179.7255
422020	Coonalpyn (L)	South Australia	220	F	1,737,697.50	401001	162567.9282	211002	454580.2969	412003	172196.4269
422021	Edithburgh (L)	South Australia	466	F	975,052.88	401001	223710.1646	211002	839358.4388	412001	208082.2897
422022	Elliston (L)	South Australia	292	F	204,236.53	401001	808295.3792	211002	1415948.538	412004	435996.3608
422023	Hawker (L)	South Australia	246	F	662,540.69	401001	386241.6289	211002	980926.2587	412004	175021.9997
422024	Indulkana (L)	South Australia	310	F	86,131.39	401001	1119780.697	211002	1727433.855	712001	403707.4382
422025	Kalangadoo (L)	South Australia	271	F	1,769,079.63	401001	413783.8531	211002	318207.5649	412002	39935.09779
422026	Karoonda (L)	South Australia	330	F	1,584,239.50	401001	142958.7218	211003	536909.2114	412003	152587.2205
422027	Kersbrook (L)	South Australia	432	F	1,750,142.75	401001	34606.44368	211002	613319.5991	412001	27899.30618
422028	Laura (L)	South Australia	499	F	1,080,044.88	401001	212128.7793	211002	806813.4092	412004	177009.5395
422029	Lucindale (L)	South Australia	247	F	1,679,138.25	401001	344703.1064	211002	371299.2191	412002	126480.5178
422031	Morgan (L)	South Australia	323	F	1,371,262.13	401001	158742.0312	211003	647299.5618	412001	119618.3494
422032	Mount Burr (L)	South Australia	377	F	1,690,953.25	401001	410744.8628	211002	340922.6603	412002	50049.62207
422033	Mount Torrens (L)	South Australia	338	F	1,753,121.00	401001	42898.02915	211002	600249.1575	412001	48607.51711
422034	Mullaquana (L)	South Australia	252	F	677,136.56	401001	381055.9949	211002	988709.1538	412004	8756.976472
422035	Mundulla (L)	South Australia	420	F	1,862,224.63	401001	276658.3625	211002	354764.0767	412002	181331.5472
422036	Myponga (L)	South Australia	219	F	1,612,317.13	401001	60832.23919	211002	640225.8869	412003	27980.61797
422037	Napperby (L)	South Australia	300	F	1,051,154.63	401001	217809.5585	211002	825462.7175	412004	157009.7878
422038	Owen (L)	South Australia	272	F	1,518,586.38	401001	78029.92002	211002	677592.0707	412001	47802.28725
422040	Point Turton (L)	South Australia	245	F	958,216.88	401001	229910.4363	211002	845558.7104	412001	214282.5614
422041	Port Germein (L)	South Australia	296	F	998,567.75	401001	236398.5649	211002	844051.7238	412004	136984.0845
422042	Port Victoria (L)	South Australia	316	F	1,081,758.00	401001	188578.3122	211002	804226.5863	412001	172950.4373
422043	Port Vincent (L)	South Australia	490	F	1,081,983.38	401001	187582.1816	211002	803230.4557	412001	171954.3067
422044	Saddleworth (L)	South Australia	391	F	1,459,581.63	401001	100501.7245	211002	690011.3938	412001	61378.04267
422045	Snowtown (L)	South Australia	400	F	1,253,991.25	401001	143786.9807	211002	759435.2548	412001	128159.1058
422046	Southend (L)	South Australia	248	F	1,572,942.75	401001	399276.439	211002	375593.8996	412002	74710.91298
422047	Spalding (L)	South Australia	207	F	1,214,739.25	401001	170047.7549	211002	760713.8565	412001	130924.073
422048	Springton (L)	South Australia	411	F	1,698,229.88	401001	60686.253	211002	601120.0267	412001	42911.57463
422049	Swan Reach (L)	South Australia	223	F	1,434,314.75	401001	159705.2943	211003	626781.2271	412001	120581.6124
422050	Tantanoola (L)	South Australia	264	F	1,701,292.75	401001	415627.5497	211002	335276.9377	412002	34393.95099
422051	Tarpeena (L)	South Australia	355	F	1,828,393.50	401001	412040.6732	211002	304494.259	412002	23340.33776
422052	Tintinara (L)	South Australia	276	F	1,762,346.75	401001	190189.6862	211002	426421.9394	412003	199818.1848
422053	Truro (L)	South Australia	395	F	1,579,744.88	401001	84891.71863	211002	644799.4315	412001	45768.03679
422054	Warooka (L)	South Australia	198	F	962,546.56	401001	228364.7906	211002	844013.0647	412001	212736.9157
422055	Wasleys (L)	South Australia	372	F	1,634,281.38	401001	56657.89916	211002	647774.3199	412001	17534.21732
422056	Willyaroo (L)	South Australia	362	F	1,731,767.38	401001	58668.85132	211002	586510.257	412003	46098.97713
422057	Wilmington (L)	South Australia	493	F	900,451.13	401001	280455.8792	211002	875140.5091	412004	108682.4396
422058	Wirrabara (L)	South Australia	218	F	1,027,937.25	401001	229526.6139	211002	824211.2437	412004	159611.7049
422059	Woomera (L)	South Australia	216	F	489,618.50	401001	486956.2391	211002	1094609.398	412004	250816.966
422061	Yalata (L)	South Australia	294	F	139,536.55	401001	971188.381	211002	1578841.54	412004	656751.4871
703001	Darwin	Northern Territory	103,016	B	103,973.86	401001	3001573.467	703001	0	712001	1478965.904
712001	Alice Springs	Northern Territory	24,208	C	52,117.32	401001	1523488.135	703001	1478965.904	712001	0
714001	Katherine	Northern Territory	6,094	D	39,438.16	401001	2699507.601	703001	303559.0041	712001	1176900.038
715007	Tennant Creek	Northern Territory	3,062	E	17,708.64	401001	2030643.582	703001	971193.1598	712001	508036.0203
721001	Ali Curung (L)	Northern Territory	535	F	16,839.09	401001	1894218.135	703001	1133905.878	712001	371610.5729
721004	Borroloola (L)	Northern Territory	926	F	6,318.58	401001	2730848.646	703001	955491.2893	312005	940178.0703
721005	Daguragu - Kalkarindji (L)	Northern Territory	542	F	6,251.39	401001	3162284.574	703001	765460.1182	712001	1639677.011
721007	Hermannsburg (L)	Northern Territory	625	F	33,069.54	401001	1642544.428	703001	1601173.496	712001	125285.4867
721009	Humpty Doo (L)	Northern Territory	569	F	94,130.38	401001	2979447.043	703001	27434.89007	712001	1456839.481
721010	Jabiru (L)	Northern Territory	1,129	E	41,945.87	401001	3000839.611	703001	243004.9244	712001	1478232.049
721018	Yulara (L)	Northern Territory	888	F	27,035.61	401001	1571751.589	703001	1920853.461	712001	442768.1292
722001	Adelaide River (L)	Northern Territory	237	F	71,203.94	401001	2901505.954	703001	101079.6728	712001	1378898.392
722003	Amoonguna (L)	Northern Territory	275	F	50,063.40	401001	1530818.496	703001	1491041.978	712001	12956.64631
722006	Barunga (L)	Northern Territory	313	F	27,913.49	401001	2678584.27	703001	380264.1625	712001	1155976.708
722007	Batchelor (L)	Northern Territory	336	F	75,445.66	401001	2940212.126	703001	85187.23912	712001	1417604.564
722008	Binjari (L)	Northern Territory	238	F	37,149.79	401001	2711753.812	703001	314929.3567	712001	1189146.25
722011	Elliott (L)	Northern Territory	348	F	12,558.97	401001	2283330.683	703001	718242.7839	712001	760723.1206
722012	Ilparpa (L)	Northern Territory	433	F	51,055.49	401001	1524677.31	703001	1487575.934	712001	9490.601853
722013	Jilkminggan (L)	Northern Territory	280	F	22,309.79	401001	2614886.959	703001	438545.0508	712001	1092279.397
722016	Mataranka (L)	Northern Territory	244	F	25,410.17	401001	2594729.096	703001	406844.3705	712001	1072121.534
722020	Mutitjulu (L)	Northern Territory	296	F	24,937.59	401001	1592410.696	703001	1941512.568	712001	463427.236
722021	Nauiyu Nambiyu (Daly River) (L)	Northern Territory	454	F	46,972.77	401001	2960675.079	703001	209845.9392	712001	1438067.517
722025	Pine Creek (L)	Northern Territory	380	F	48,805.37	401001	2789533.85	703001	212039.6163	712001	1266926.288
501001	Perth (WA)	Western Australia	1,627,576	A	1,713,177.13	501001	0	511001	159446.3426	512003	38333.80681
511001	Bunbury	Western Australia	64,385	B	1,158,642.25	501001	159446.3426	511001	0	512002	53142.41639
512001	Albany	Western Australia	26,643	C	589,902.94	501001	403217.76	511001	332842.4091	512001	0
512002	Busselton	Western Australia	21,407	C	1,007,212.38	501001	211106.4031	511001	53142.41639	512002	0
512003	Ellenbrook	Western Australia	25,571	C	1,546,070.38	501001	38333.80681	511001	195888.6805	512003	0
512004	Geraldton	Western Australia	31,349	C	540,341.56	501001	430302.3674	511001	587857.2411	512004	0
512005	Kalgoorlie - Boulder	Western Australia	30,841	C	357,934.22	501001	593497.1908	511001	731290.6667	512005	0
513001	Baldivis	Western Australia	13,537	D	1,544,123.00	501001	41692.66286	511001	121782.3326	512003	78135.00079
513002	Broome	Western Australia	12,766	D	16,331.00	501001	2229316.251	703001	1858042.183	512004	1928817.825
513003	Karratha	Western Australia	16,475	D	41,522.78	501001	1541501.458	511001	1699056.332	512004	1113680.732
513004	Port Hedland	Western Australia	13,772	D	33,108.60	501001	1627182.56	511001	1784737.434	512004	1326684.134
514001	Collie	Western Australia	6,998	D	1,043,690.88	501001	195194.9749	511001	53821.98545	512002	104212.1648
514002	Esperance	Western Australia	9,919	D	257,815.86	501001	706875.3674	511001	664921.993	512005	388864.043
514003	Margaret River	Western Australia	5,314	D	878,333.38	501001	258470.4348	511001	100506.4482	512002	48905.30811
514004	Newman	Western Australia	5,478	D	67,878.31	501001	1184662.556	511001	1342217.43	512003	1152794.668
514005	Northam	Western Australia	6,580	D	1,308,023.25	501001	97571.29558	511001	253289.1299	512003	91228.80436
515001	Binningup	Western Australia	1,010	E	1,213,646.75	501001	138545.6435	511001	26207.99531	512002	77868.05574
515002	Bridgetown	Western Australia	1,515	E	899,428.31	501001	249082.0943	511001	90619.34138	512002	106161.719
515003	Bullsbrook	Western Australia	1,255	E	1,497,293.38	501001	49606.6986	511001	207161.5723	512003	17738.81012
515004	Capel	Western Australia	1,865	E	1,076,457.13	501001	186521.071	511001	28557.08438	512002	25045.25715
515005	Carnarvon	Western Australia	4,559	E	142,666.42	501001	904278.3087	511001	1061833.182	512004	476457.5822
515006	Dampier	Western Australia	1,341	E	35,960.75	501001	1566159.6	511001	1723714.474	512004	1138338.874
515007	Denmark	Western Australia	2,280	E	576,780.25	501001	410100.5408	511001	309377.6159	512001	53160.8976
515008	Derby	Western Australia	3,261	E	6,637.80	501001	2376661.468	703001	1715110.719	512004	2076163.042
515009	Donnybrook	Western Australia	2,234	E	1,056,759.50	501001	192627.7695	511001	34165.01655	512002	57363.72755
515010	Drummond Cove	Western Australia	1,391	E	521,078.97	501001	442651.2376	511001	600206.1113	512004	14830.51104
515011	Dunsborough	Western Australia	4,531	E	938,369.13	501001	235923.7353	511001	77959.74864	512002	25463.82982
515012	Exmouth	Western Australia	2,207	E	53,422.94	501001	1258067.334	511001	1415622.208	512004	830246.6075
515013	Fitzroy Crossing	Western Australia	1,144	E	3,141.48	501001	2555996.743	703001	1462366.941	512004	2255498.318
515014	Harvey	Western Australia	2,667	E	1,231,289.50	501001	132372.5751	511001	41637.21383	512002	92764.74058
515015	Jurien	Western Australia	1,261	E	833,705.06	501001	259099.8077	511001	416654.6814	512004	196236.2245
515016	Kalbarri	Western Australia	1,277	E	346,918.88	501001	582621.6053	511001	740176.479	512004	154800.8787
515017	Kambalda West	Western Australia	1,843	E	322,251.84	501001	629113.9691	511001	766907.445	512005	60820.69961
515018	Katanning	Western Australia	3,745	E	823,704.81	501001	273559.2795	511001	221516.814	512001	170332.5675
515019	Kununurra	Western Australia	4,573	E	9,533.21	501001	3204060.003	703001	813257.6382	712001	1687474.531
515020	Manjimup	Western Australia	4,164	E	815,859.31	501001	284827.2203	511001	126364.4673	512002	119530.5015
515021	Merredin	Western Australia	2,586	E	830,959.06	501001	260423.439	511001	398216.9149	512003	254080.9478
515022	Moora	Western Australia	1,650	E	1,043,567.38	501001	177587.8236	511001	335142.6973	512003	145719.9351
515023	Mount Barker (WA)	Western Australia	1,795	E	667,812.31	501001	354539.4283	511001	284164.0775	512001	48678.33161
515024	Narrogin	Western Australia	4,219	E	1,047,994.56	501001	184209.9719	511001	167148.3887	512003	208538.6878
515025	Paraburdoo	Western Australia	1,509	E	26,683.81	501001	1519286.559	511001	1676841.433	512004	1108928.218
515026	Pinjarra	Western Australia	4,255	E	1,410,479.75	501001	77269.66902	511001	94166.02252	512003	107432.0699
515027	Port Denison - Dongara	Western Australia	2,764	E	635,089.56	501001	364670.9283	511001	522225.802	512004	67358.16274
515028	Tom Price	Western Australia	3,134	E	32,692.88	501001	1459896.63	511001	1617451.503	512004	1190437.585
515029	Two Rocks	Western Australia	1,853	E	1,393,013.63	501001	74667.42855	511001	229093.8884	512003	66785.1355
515030	Wagin	Western Australia	1,365	E	957,263.44	501001	217605.5672	511001	175652.1928	512001	222139.2954
515031	Waroona	Western Australia	2,157	E	1,313,216.88	501001	105474.1326	511001	69558.20289	512002	120685.7296
515032	Wickham	Western Australia	1,651	E	33,332.16	501001	1573344.42	511001	1730899.294	512004	1145523.694
515033	Yanchep	Western Australia	4,247	E	1,426,195.25	501001	66531.70279	511001	220958.1627	512003	58649.40975
515034	York	Western Australia	2,387	E	1,290,944.38	501001	102087.7951	511001	257805.6295	512003	95845.8461
521001	Allanson (L)	Western Australia	605	F	1,067,449.00	501001	187164.7809	511001	45791.79145	512002	96181.97078
521002	Augusta (L)	Western Australia	1,022	E	774,110.50	501001	301449.0577	511001	143485.071	512002	91883.93097
521003	Bakers Hill (L)	Western Australia	722	F	1,393,474.88	501001	74667.00595	511001	230384.8403	512003	68324.51474
521005	Beverley (L)	Western Australia	851	F	1,202,959.63	501001	127947.0324	511001	249036.6	512003	124358.286
521006	Bidyadanga (Lagrange) (L)	Western Australia	595	F	7,896.21	501001	2053592.964	703001	1962651.249	512004	1753094.538
521007	Boddington - Ranford (L)	Western Australia	1,107	E	1,254,508.63	501001	118188.2894	511001	121174.6141	512003	142517.0053
521008	Boyanup (L)	Western Australia	785	F	1,106,086.25	501001	176617.6009	511001	18154.84799	512002	44041.07148
521009	Boyup Brook (L)	Western Australia	554	F	880,103.50	501001	256135.8861	511001	100085.2711	512002	132103.8364
521010	Brookton (L)	Western Australia	544	F	1,200,287.50	501001	129386.5649	511001	214493.2121	512003	146170.2814
521011	Bruce Rock (L)	Western Australia	547	F	868,419.19	501001	244342.1515	511001	350959.2781	512003	238100.2024
521012	Brunswick (L)	Western Australia	831	F	1,173,627.25	501001	153038.0914	511001	21000.19866	512002	71712.28027
521013	Burekup (L)	Western Australia	520	F	1,152,197.75	501001	160697.8976	511001	15282.70526	512002	65672.88459
521014	Cardup (L)	Western Australia	569	F	1,559,282.75	501001	36855.85649	511001	141858.0162	512003	62353.86869
521015	Chidlow (L)	Western Australia	768	F	1,489,041.00	501001	51014.38036	511001	206732.2147	512003	44671.88914
521016	Coolgardie (L)	Western Australia	954	F	388,833.84	501001	556388.6638	511001	694182.1397	512005	37108.52705
521017	Corrigin (L)	Western Australia	649	F	928,389.00	501001	221545.8392	511001	284669.2161	512003	227792.1889
521018	Cowaramup (L)	Western Australia	795	F	909,861.81	501001	246272.8114	511001	88308.82477	512002	36707.68469
521019	Cunderdin (L)	Western Australia	681	F	1,105,285.13	501001	156785.5815	511001	312503.4158	512003	150443.0903
521020	Dalwallinu (L)	Western Australia	566	F	841,244.75	501001	254267.768	511001	411822.6418	512003	222399.8796
521021	Denham (L)	Western Australia	636	F	168,309.78	501001	835680.7573	511001	993235.631	512004	407860.0307
521022	Gabbadah (L)	Western Australia	636	F	1,295,254.63	501001	99857.90797	511001	254284.3678	512003	91975.61493
521023	Gingin (L)	Western Australia	743	F	1,338,665.63	501001	88965.93221	511001	246520.8059	512003	57098.04374
521024	Gnarabup - Prevelly (L)	Western Australia	526	F	854,838.63	501001	267546.7727	511001	109582.7861	512002	57981.64599
521025	Gnowangerup (L)	Western Australia	599	F	698,909.94	501001	332089.071	511001	280046.6056	512001	134915.151
521026	Goomalling (L)	Western Australia	528	F	1,166,624.63	501001	137550.7314	511001	294076.8121	512003	121377.6835
521027	Halls Creek (L)	Western Australia	1,443	E	3,291.66	501001	2845112.701	703001	1171131.512	712001	2045348.405
521028	Hopetoun (L) (WA)	Western Australia	786	F	357,962.44	501001	569989.2016	511001	528035.8272	512001	337659.298
521029	Jarrahdale (L)	Western Australia	691	F	1,514,438.38	501001	47824.91799	511001	138681.0379	512003	73322.93019
521030	Kambalda East (L)	Western Australia	857	F	319,814.88	501001	632489.0542	511001	770282.5301	512005	58145.59252
521031	Kellerberrin (L)	Western Australia	868	F	967,170.44	501001	204961.0761	511001	342754.552	512003	198618.5848
521032	Kojonup (L)	Western Australia	1,132	E	880,268.88	501001	250517.4106	511001	180142.0598	512001	154018.5071
521033	Lancelin (L)	Western Australia	606	F	1,168,900.63	501001	135734.349	511001	290160.8088	512003	127852.0559
521034	Leinster (L)	Western Australia	714	F	121,397.77	501001	964806.2279	511001	1102599.704	512005	371309.0371
521035	Leonora (L)	Western Australia	779	F	178,390.67	501001	830853.6288	511001	968647.1047	512005	237356.438
521036	Little Grove (L)	Western Australia	1,540	E	573,898.56	501001	412456.9573	511001	342081.6065	512001	13053.39585
521037	Lower Chittering Valley (L)	Western Australia	525	F	1,432,803.25	501001	64829.02859	511001	222383.9023	512003	32961.14012
521038	Meekatharra (L)	Western Australia	734	F	200,914.45	501001	765125.8405	511001	922680.7143	512003	733257.9521
521039	Morawa (L)	Western Australia	655	F	608,240.94	501001	374661.605	511001	532216.4787	512004	159378.3668
521040	Mount Magnet (L)	Western Australia	532	F	344,565.94	501001	571371.0259	511001	728925.8996	512003	539503.1374
521041	Muchea (L)	Western Australia	680	F	1,444,221.88	501001	62211.52947	511001	219766.4032	512003	30343.641
521042	Mundijong (L)	Western Australia	1,429	E	1,558,216.75	501001	37455.79688	511001	136799.1702	512003	65745.22696
521043	Norseman (L)	Western Australia	777	F	246,461.42	501001	722995.8432	511001	835624.3314	512005	187549.0202
521044	Northampton (L)	Western Australia	868	F	468,418.94	501001	478956.9225	511001	636511.7962	512004	51136.19595
521045	Ocean Beach (L)	Western Australia	707	F	569,696.38	501001	414277.6988	511001	313056.0764	512001	57338.05563
521046	Onslow (L)	Western Australia	667	F	36,995.90	501001	1385211.885	511001	1542766.759	512004	957391.1583
521047	Pannawonica (L)	Western Australia	651	F	33,789.67	501001	1431159.352	511001	1588714.225	512004	1003338.625
521048	Pemberton (L)	Western Australia	777	F	748,818.88	501001	313982.379	511001	155519.6261	512002	136556.928
521049	Pingelly (L)	Western Australia	840	F	1,136,446.38	501001	150795.2117	511001	197304.4601	512003	167578.9282
521050	Quairading (L)	Western Australia	648	F	1,075,157.00	501001	167695.9401	511001	281030.3565	512003	161453.9911
521051	Roebourne (L)	Western Australia	813	F	35,424.91	501001	1562175.664	511001	1719730.538	512004	1134354.938
521052	Serpentine (L)	Western Australia	1,089	E	1,520,221.50	501001	47413.49078	511001	125566.9873	512003	76002.42901
521053	Southern Cross (L)	Western Australia	762	F	614,480.38	501001	370772.4689	511001	508565.9448	512005	223894.2836
521054	Toodyay (L)	Western Australia	966	F	1,326,904.13	501001	92154.94684	511001	248681.0276	512003	75981.89894
521055	Wongan Hills (L)	Western Australia	786	F	1,024,030.13	501001	183970.6116	511001	341525.4853	512003	152102.7231
521056	Woodridge Estate (L)	Western Australia	584	F	1,330,163.25	501001	90653.19603	511001	245079.6559	512003	82770.90299
521057	Wundowie (L)	Western Australia	988	F	1,419,066.38	501001	68160.02075	511001	223877.8551	512003	61817.52953
521058	Wyndham (L)	Western Australia	787	F	4,431.39	501001	3214028.761	703001	914239.0275	712001	1788455.921
522001	Balingup (L)	Western Australia	253	F	968,281.06	501001	222606.9884	511001	64144.2355	512002	87342.94649
522003	Bayulu (L)	Western Australia	320	F	2,898.62	501001	2569461.043	703001	1449985.701	512004	2268962.617
522005	Bickley (L)	Western Australia	453	F	1,606,548.50	501001	23840.1458	511001	174421.793	512003	34910.26981
522006	Bremer Bay (L)	Western Australia	209	F	411,525.19	501001	522324.9485	511001	470282.483	512001	176364.3006
522007	Broomehill Village (L)	Western Australia	233	F	783,959.31	501001	291039.8492	511001	238997.3838	512001	147787.1276
522008	Bullsbrook - West (L)	Western Australia	378	F	1,481,872.25	501001	53222.57828	511001	210777.452	512003	21354.68981
522009	Cape Burney (L)	Western Australia	456	F	554,524.13	501001	419202.4487	511001	576757.3224	512004	12858.56488
522010	Carmel (L)	Western Australia	387	F	1,607,262.38	501001	23638.24566	511001	174219.8929	512003	36086.96863
522011	Carnamah (L)	Western Australia	288	F	752,900.00	501001	296172.3101	511001	453727.1838	512004	176444.2107
522012	Cervantes (L)	Western Australia	461	F	854,982.50	501001	249268.1413	511001	406823.0151	512003	217400.2529
522013	Cookernup (L)	Western Australia	324	F	1,253,557.38	501001	124275.8756	511001	53239.14607	512002	104366.6728
522014	Coral Bay (L)	Western Australia	255	F	72,893.57	501001	1133141.975	511001	1290696.849	512004	705321.2484
522015	Cranbrook (L)	Western Australia	268	F	731,852.19	501001	318230.8937	511001	247855.5429	512001	90390.40405
522016	Cuballing (L)	Western Australia	367	F	1,041,301.06	501001	185090.9395	511001	181355.4189	512003	201874.656
522017	Cue (L)	Western Australia	228	F	276,173.13	501001	650150.0789	511001	807704.9526	512003	618282.1904
522018	Dardanup (L)	Western Australia	429	F	1,133,039.00	501001	167501.8272	511001	11078.92548	512002	54034.76573
522019	Darkan (L)	Western Australia	217	F	1,017,745.25	501001	198300.2211	511001	115168.0398	512002	165558.2192
522021	Dowerin (L)	Western Australia	370	F	1,088,785.50	501001	161762.2945	511001	318288.3753	512003	145589.2466
522022	Dwellingup (L)	Western Australia	383	F	1,359,120.13	501001	89630.83753	511001	105980.9639	512003	115989.2806
522023	Green Head (L)	Western Australia	256	F	777,594.06	501001	284847.91	511001	442402.7837	512004	168350.1004
522024	Greenbushes (L)	Western Australia	375	F	940,826.56	501001	232699.4112	511001	74236.65829	512002	97435.36929
522025	Herne Hill (L)	Western Australia	366	F	1,572,783.75	501001	32059.3586	511001	189614.2323	512003	9356.256816
522026	Hilbert (L)	Western Australia	438	F	1,599,084.13	501001	26810.21967	511001	149534.2826	512003	54408.41502
522027	Jerramungup (L)	Western Australia	269	F	535,868.63	501001	426745.821	511001	374703.3556	512001	174636.7469
522030	Kendenup (L)	Western Australia	387	F	690,086.25	501001	340703.7464	511001	270328.3956	512001	70076.92705
522032	Kondinin (L)	Western Australia	281	F	813,204.38	501001	270179.6876	511001	299923.4447	512003	276426.0373
522033	Koorda (L)	Western Australia	268	F	875,961.56	501001	238874.4246	511001	395400.5054	512003	222701.3767
522034	Kulin (L)	Western Australia	330	F	805,476.38	501001	275130.9181	511001	275835.9984	512003	281377.2678
522035	Lake Grace (L)	Western Australia	499	F	685,517.06	501001	335706.2505	511001	293752.876	512001	243441.5512
522036	Laverton (L)	Western Australia	417	F	124,992.16	501001	953743.2718	511001	1091536.748	512005	360246.081
522037	Leeman (L)	Western Australia	356	F	754,210.06	501001	296361.6114	511001	453916.4851	512004	154719.9628
522041	Mingenew (L)	Western Australia	276	F	620,472.25	501001	370053.9061	511001	527608.7798	512004	101791.612
522042	Mukinbudin (L)	Western Australia	241	F	750,332.50	501001	294707.6418	511001	451233.7226	512003	278534.5939
522043	Mullewa (L)	Western Australia	358	F	494,717.03	501001	454188.7758	511001	611743.6495	512004	93821.12236
522044	Nannup (L)	Western Australia	501	F	887,899.25	501001	254325.531	511001	95862.77801	512002	61018.29828
522045	Narembeen (L)	Western Australia	460	F	782,381.00	501001	282761.0003	511001	354161.9123	512003	276519.0513
522046	North Dandalup (L)	Western Australia	346	F	1,437,801.88	501001	68271.98702	511001	113437.3259	512003	101991.3066
522047	Peppermint Grove Beach (L)	Western Australia	385	F	1,058,349.25	501001	192232.5733	511001	34268.58661	512002	25406.68393
522048	Point Samson (L)	Western Australia	298	F	31,816.27	501001	1580024.698	511001	1737579.572	512004	1152203.972
522049	Ravensthorpe (L)	Western Australia	390	F	409,815.53	501001	522456.9284	511001	480503.554	512001	290127.0247
522050	Tambellup (L)	Western Australia	347	F	734,936.50	501001	314473.599	511001	262431.1336	512001	125057.7036
522051	Three Springs (L)	Western Australia	391	F	709,980.25	501001	318279.9864	511001	475834.8601	512004	153565.5318
522053	Upper Swan (L)	Western Australia	363	F	1,548,713.63	501001	37703.02821	511001	195257.902	512003	5835.139744
522054	Walpole (L)	Western Australia	371	F	587,069.06	501001	402542.3487	511001	244079.5958	512001	116732.6275
522056	Warmun (L)	Western Australia	297	F	2,958.77	501001	3006542.784	703001	1009701.429	712001	1883918.322
522057	West Swan (L)	Western Australia	374	F	1,599,882.13	501001	25742.08726	511001	183296.961	512003	13631.08244
522058	Wickepin (L)	Western Australia	260	F	978,433.25	501001	206157.4746	511001	205821.7518	512003	222941.1911
522059	Williams (L)	Western Australia	371	F	1,129,690.25	501001	157295.6597	511001	137627.8142	512003	181624.3756
522060	Wiluna (L)	Western Australia	291	F	76,259.83	501001	1127194.76	511001	1264988.236	512005	533697.5692
522061	Wooroloo (L)	Western Australia	340	F	1,454,228.38	501001	59342.63944	511001	215060.4738	512003	53000.14823
522062	Wyalkatchem (L)	Western Australia	318	F	986,763.94	501001	196638.2666	511001	353164.3473	512003	180465.2187
522063	Yarloop (L)	Western Australia	482	F	1,277,055.00	501001	117076.7271	511001	56546.11777	512002	107673.6445
102001	Canberra - Queanbeyan (Queanbeyan Part)	New South Wales	35,878	C	3,431,594.50	802001	11621.03811	103001	223088.6711	102001	0
112006	Goulburn	New South Wales	21,484	C	4,055,933.75	802001	92328.89436	103001	129538.2315	112006	0
112013	Wagga Wagga	New South Wales	46,913	C	3,031,428.25	802001	243109.3158	103001	391687.0009	112013	0
113003	Batemans Bay	New South Wales	11,334	D	3,210,856.75	802001	143908.3167	103001	185694.7508	112009	116970.3473
113009	Griffith	New South Wales	17,616	D	2,488,188.50	802001	359703.4754	211003	398825.0541	112013	189914.4406
113017	Parkes	New South Wales	10,026	D	2,910,028.25	802001	287453.6471	103001	395705.5293	112010	99396.26074
113021	Ulladulla	New South Wales	12,137	D	3,494,914.75	802001	192311.2699	103001	131915.502	112009	63191.09851
114003	Cooma	New South Wales	6,301	D	2,854,393.75	802001	111874.2492	103001	329735.674	102001	106647.003
114004	Cootamundra	New South Wales	5,579	D	3,168,859.50	802001	162693.9144	103001	311271.5996	112013	96376.89456
114006	Cowra	New South Wales	8,107	D	3,296,834.50	802001	188477.3351	103001	337055.0203	112010	93699.21201
114008	Forbes	New South Wales	6,806	D	2,871,874.50	802001	270868.5398	103001	413461.8169	112010	117152.5484
114013	Leeton	New South Wales	6,733	D	2,589,246.25	802001	341694.8613	211003	390681.7009	112013	129125.7701
114016	Merimbula	New South Wales	6,873	D	2,514,225.25	802001	239708.2619	103001	358677.5581	102001	234481.0156
114028	Tumut	New South Wales	6,086	D	2,978,915.25	802001	195958.296	103001	344535.9812	112013	104201.6953
114032	Yass	New South Wales	5,591	D	3,617,866.50	802001	61024.658	103001	213296.3286	102001	72269.83791
114033	Young	New South Wales	6,960	D	3,097,806.50	802001	157400.2466	103001	305977.9317	112013	144978.1839
115013	Batlow	New South Wales	1,026	E	2,877,219.50	802001	222197.7749	103001	370775.4601	112013	109744.4328
115014	Bega	New South Wales	4,155	E	2,621,408.75	802001	218833.2976	103001	326395.31	102001	213606.0513
115016	Bermagui	New South Wales	1,473	E	2,688,887.75	802001	241109.1543	103001	282895.5884	112009	214171.1849
115022	Bombala	New South Wales	1,211	E	2,588,092.00	802001	198161.4537	103001	416022.8785	102001	192934.2074
115024	Boorowa	New South Wales	1,211	E	3,282,615.50	802001	112217.2298	103001	260794.9149	102001	123462.4097
115025	Bourke	New South Wales	2,047	E	1,162,275.75	802001	722425.3927	111002	720747.4125	112005	369965.1853
115028	Braidwood	New South Wales	1,158	E	3,315,304.75	802001	85482.2855	103001	214087.2513	102001	74112.32377
115030	Broulee - Mossy Point	New South Wales	1,939	E	3,097,183.75	802001	161715.5293	103001	203501.9634	112009	134777.5599
115035	Bungendore	New South Wales	2,754	E	3,573,689.25	802001	37781.85323	103001	196676.7796	102001	26411.89151
115040	Canowindra	New South Wales	1,424	E	3,248,640.50	802001	219994.6551	103001	344798.9925	112010	60386.8997
115041	Cobar	New South Wales	3,817	E	1,416,843.25	802001	650331.9465	111002	648653.9663	112005	297871.7391
115043	Condobolin	New South Wales	2,755	E	2,416,956.00	802001	370437.0222	103001	497326.6233	112010	201017.3548
115044	Coolamon	New South Wales	1,589	E	2,903,810.25	802001	252241.4794	103001	400819.1646	112013	44246.08328
115049	Crookwell	New South Wales	2,014	E	3,571,546.50	802001	136009.5345	103001	172738.0379	112006	43680.6401
115051	Culcairn	New South Wales	1,117	E	3,062,809.25	802001	302097.1322	211003	328504.8219	111001	49358.07528
115052	Dalmeny	New South Wales	1,932	E	2,874,880.50	802001	203755.8374	103001	245542.2715	112009	176817.868
115057	Eden	New South Wales	3,043	E	2,495,722.75	802001	254396.1125	103001	378204.2904	102001	249168.8663
115058	Estella	New South Wales	2,433	E	3,001,858.25	802001	249099.3816	103001	397677.0667	112013	10337.15404
115062	Forest Hill	New South Wales	2,187	E	3,043,368.50	802001	232589.1744	103001	381166.8595	112013	12788.86945
115071	Grenfell	New South Wales	1,996	E	3,019,670.50	802001	207148.0589	103001	355725.7441	112010	144003.7131
115075	Gundagai	New South Wales	1,926	E	3,250,248.50	802001	160975.7988	103001	309553.4839	112013	83546.14651
115077	Harden - Murrumburrah	New South Wales	1,925	E	3,283,853.75	802001	126774.4309	103001	275352.116	112013	133609.4245
115083	Holbrook	New South Wales	1,263	E	3,091,919.75	802001	275769.1173	211003	342811.6916	111001	63664.94499
115086	Jindabyne	New South Wales	1,727	E	2,442,343.75	802001	172204.6715	103001	390066.0964	102001	166977.4253
115089	Junee	New South Wales	4,400	E	3,045,448.50	802001	214973.8733	103001	363551.5585	112013	44135.49703
115095	Lake Cargelligo	New South Wales	1,154	E	2,210,653.25	802001	395324.9393	211003	519059.8924	112013	275735.0518
115101	Malua Bay	New South Wales	2,051	E	3,138,795.50	802001	153572.9211	103001	195359.3552	112009	126634.9517
115103	Milton	New South Wales	1,204	E	3,516,954.50	802001	196533.2825	103001	128076.6266	112009	59352.22312
115105	Moruya	New South Wales	2,531	E	3,056,973.25	802001	169516.5323	103001	211302.9664	112009	142578.5629
115107	Murrumbateman	New South Wales	1,542	E	3,520,340.25	802001	40955.7396	103001	221870.0496	102001	52200.91952
115108	Narooma	New South Wales	2,409	E	2,848,318.00	802001	209193.7887	103001	250980.2228	112009	182255.8194
115109	Narrandera	New South Wales	3,871	E	2,787,600.75	802001	314195.3395	211003	361756.4952	112013	100200.5645
115110	Narromine	New South Wales	3,789	E	2,390,718.25	802001	392655.5336	111002	390562.6864	112005	39780.4593
115111	Nyngan	New South Wales	2,073	E	1,705,366.25	802001	518109.9307	111002	516431.9505	112005	165649.7234
115133	Tathra	New South Wales	1,526	E	2,528,053.50	802001	237910.9422	103001	345472.9546	102001	232683.696
115135	Temora	New South Wales	3,874	E	2,936,619.75	802001	210177.5275	103001	358755.2126	112013	90587.63992
115140	Tumbarumba	New South Wales	1,455	E	2,834,384.50	802001	255487.1184	103001	404064.8035	112013	109589.74
115141	Tuross Head	New South Wales	2,148	E	2,956,321.75	802001	185572.5738	103001	227359.0079	112009	158634.6044
115156	West Wyalong	New South Wales	2,643	E	2,657,126.00	802001	276987.2913	103001	425564.9765	112013	157397.4038
115163	Yenda	New South Wales	1,021	E	2,549,837.25	802001	342600.8214	211003	399215.4494	112013	172811.7866
121001	Adelong (L)	New South Wales	884	F	3,054,525.75	802001	195088.3038	103001	343665.989	112013	82634.96175
121003	Bawley Point (L)	New South Wales	591	F	3,291,513.00	802001	179894.571	103001	161164.055	112009	92439.65151
121007	Berridale (L)	New South Wales	912	F	2,637,971.25	802001	145645.2678	103001	363506.6926	102001	140418.0216
121020	Coleambally (L)	New South Wales	632	F	2,643,926.50	802001	392434.0601	211003	322801.5937	112013	173794.9303
121030	Darlington Point (L)	New South Wales	1,016	E	2,599,462.75	802001	376724.0047	211003	352826.449	112013	158084.8749
121033	East Jindabyne (L)	New South Wales	551	F	2,480,944.50	802001	166786.1744	103001	384647.5992	102001	161558.9281
121037	Eugowra (L)	New South Wales	530	F	3,021,245.00	802001	247416.7936	103001	377701.1007	112010	81391.8322
121040	Ganmain (L)	New South Wales	614	F	2,829,003.75	802001	267079.277	211003	408872.5577	112013	59083.88086
121045	Hanwood (L)	New South Wales	562	F	2,547,130.00	802001	360915.4691	211003	381349.7122	112013	178442.0654
121047	Henty (L)	New South Wales	882	F	3,011,616.75	802001	302589.8611	211003	340737.0822	112013	63827.63354
121048	Hillston (L)	New South Wales	996	F	1,916,227.88	802001	468255.4563	211003	457191.9179	112013	292043.5496
121053	Kalaru (L)	New South Wales	642	F	2,573,577.75	802001	230909.2727	103001	338471.2851	102001	225682.0265
121055	Kianga (L)	New South Wales	718	F	2,840,659.25	802001	209732.397	103001	251518.8311	112009	182794.4276
121058	Kings Point (L)	New South Wales	562	F	3,460,325.25	802001	190669.6856	103001	136512.0005	112009	67787.59704
121062	Lake Tabourie (L)	New South Wales	600	F	3,423,243.00	802001	179333.3816	103001	144309.9385	112009	75585.53501
121064	Lockhart (L)	New South Wales	800	F	2,947,999.75	802001	306195.8268	211003	335060.344	112013	67433.59928
121065	Long Beach (L)	New South Wales	1,379	E	3,229,490.00	802001	147425.1484	103001	181095.4923	112009	112371.0888
121068	Marulan (L)	New South Wales	587	F	4,229,015.00	802001	123848.3976	103001	101115.652	112006	31855.49436
121093	Pambula (L)	New South Wales	867	F	2,523,737.00	802001	238313.784	103001	362121.9619	102001	233086.5377
121094	Pambula Beach (L)	New South Wales	665	F	2,511,227.25	802001	240596.3315	103001	364404.5094	102001	235369.0852
121096	Peak Hill (L)	New South Wales	755	F	2,589,387.00	802001	338163.0852	111002	424985.7112	112005	72231.72393
121108	The Rock (L)	New South Wales	862	F	3,020,015.25	802001	272996.3362	211003	370330.6071	112013	34234.10862
121111	Tomakin (L)	New South Wales	888	F	3,114,831.00	802001	158368.1935	103001	200154.6276	112009	131430.2241
121113	Trangie (L)	New South Wales	849	F	2,164,117.00	802001	426529.7241	111002	424851.744	112005	74069.51682
121114	Uranquinty (L)	New South Wales	695	F	3,030,200.75	802001	257484.6346	211003	386077.0476	112013	18722.40705
121115	Walla Walla (L)	New South Wales	544	F	3,054,112.75	802001	324440.9413	211003	312012.2182	111001	37230.04096
121117	Wallaga Lake (L)	New South Wales	526	F	2,730,643.00	802001	233667.4985	103001	275453.9326	112009	206729.5291
121127	Wyalong (L)	New South Wales	540	F	2,627,648.00	802001	279874.7102	103001	428452.3953	112013	160284.8226
121128	Yanco (L)	New South Wales	505	F	2,617,255.75	802001	338509.5435	211003	385149.2487	112013	123593.3179
122001	Adaminaby (L)	New South Wales	226	F	2,687,170.75	802001	163218.9624	103001	381080.3872	102001	157991.7162
122003	Ardlethan (L)	New South Wales	364	F	2,720,224.00	802001	275033.4585	103001	423611.1437	112013	105244.4238
122004	Ariah Park (L)	New South Wales	268	F	2,757,812.25	802001	244877.6777	103001	393455.3628	112013	108719.622
122010	Barellan (L)	New South Wales	328	F	2,619,533.25	802001	306560.7305	211003	419551.5769	112013	136771.6957
122011	Barmedman (L)	New South Wales	212	F	2,683,186.00	802001	244991.0514	103001	393568.7366	112013	125401.1639
122012	Beelbangera (L)	New South Wales	311	F	2,534,468.50	802001	353217.8869	211003	392364.1489	112013	183428.8521
122013	Bemboka (L)	New South Wales	306	F	2,569,996.50	802001	184456.8536	103001	348231.6403	102001	179229.6074
122015	Bilbul (L)	New South Wales	263	F	2,547,511.75	802001	348515.0138	211003	393301.257	112013	178725.979
122016	Binalong (L)	New South Wales	309	F	3,444,339.00	802001	95151.49891	103001	243729.1841	102001	106396.6788
122018	Bodalla (L)	New South Wales	293	F	2,933,030.75	802001	192391.6113	103001	234178.0454	112009	165453.6419
122024	Bowning (L)	New South Wales	295	F	3,578,174.75	802001	73824.33811	103001	222402.0233	102001	85069.51803
122030	Candelo (L)	New South Wales	418	F	2,540,879.00	802001	207478.2351	103001	349074.7942	102001	202250.9889
122032	Captains Flat (L)	New South Wales	436	F	3,077,828.75	802001	56157.66899	103001	257044.124	102001	44787.70726
122034	Cargo (L)	New South Wales	235	F	3,277,294.75	802001	242396.0613	103001	332672.9686	112010	37985.49347
122036	Cobargo (L)	New South Wales	441	F	2,703,846.25	802001	245343.9782	103001	287130.4123	112009	218406.0088
122043	Cudal (L)	New South Wales	339	F	3,243,889.50	802001	255129.0636	103001	335303.2036	112010	38993.93501
122048	Delegate (L)	New South Wales	269	F	2,349,231.50	802001	233258.015	103001	451119.4398	102001	228030.7688
122063	Goolgowi (L)	New South Wales	286	F	2,279,316.75	802001	409259.7344	211003	398196.196	112013	233047.8277
122066	Gundaroo (L)	New South Wales	402	F	3,575,247.00	802001	38221.25979	103001	204576.7774	102001	40774.1029
122067	Gunning (L)	New South Wales	482	F	3,790,329.50	802001	67661.72261	103001	176568.7983	112006	47366.55801
122074	Khancoban (L)	New South Wales	224	F	2,602,461.00	802001	279044.0168	211003	407588.2843	211001	144343.671
122075	Kioloa (L)	New South Wales	208	F	3,262,025.50	802001	182889.8537	103001	164159.3376	112009	95434.93415
122077	Koorawatha (L)	New South Wales	258	F	3,207,578.50	802001	174213.5745	103001	322791.2597	112010	119089.3414
122080	Lakewood Estate (L)	New South Wales	237	F	2,387,095.00	802001	180032.9248	103001	397894.3496	102001	174805.6785
122088	Lyndhurst (L)	New South Wales	219	F	3,462,888.75	802001	226890.6641	103001	305058.3973	112010	56982.56666
122089	Maloneys Beach (L)	New South Wales	369	F	3,202,133.25	802001	150244.1909	103001	183914.5348	112009	115190.1314
122090	Manildra (L)	New South Wales	464	F	3,180,969.50	802001	269408.946	103001	340775.6007	112010	44466.33215
122096	Mogo (L)	New South Wales	263	F	3,170,722.75	802001	150979.8025	103001	192766.2367	112009	124041.8332
122105	Nelligen (L)	New South Wales	253	F	3,179,234.25	802001	133341.9626	103001	190301.3575	112009	121576.954
122108	Nimmitabel (L)	New South Wales	224	F	2,723,018.00	802001	147738.8402	103001	365600.265	102001	142511.5939
122118	Perisher Village (L)	New South Wales	149	F	2,222,284.00	802001	204612.497	103001	422473.9218	102001	199385.2508
122127	San Isidore (L)	New South Wales	339	F	3,017,187.75	802001	249444.3694	211003	395056.1086	112013	10682.14182
122130	South Durras (L)	New South Wales	275	F	3,214,573.25	802001	154964.9687	103001	180285.5563	112009	111561.1528
122131	South Pambula (L)	New South Wales	418	F	2,520,596.00	802001	240358.9842	103001	364167.162	102001	235131.7379
122134	Stockinbingal (L)	New South Wales	244	F	3,073,853.25	802001	174018.8948	103001	322596.58	112013	106277.7773
122135	Sutton (L)	New South Wales	229	F	3,587,567.25	802001	21560.72886	103001	203383.1895	102001	24113.57197
122136	Talbingo (L)	New South Wales	199	F	2,640,195.00	802001	236962.0002	103001	385539.6854	112013	145205.3995
122138	Taralga (L)	New South Wales	285	F	3,581,285.25	802001	136536.8049	103001	171095.1638	112006	44543.90172
122139	Tarcutta (L)	New South Wales	224	F	3,155,473.50	802001	205398.0929	103001	353975.7781	112013	47505.24044
122140	Tarraganda (L)	New South Wales	246	F	2,601,013.00	802001	221663.1284	103001	329225.1407	102001	216435.8821
122142	Thredbo Village (L)	New South Wales	471	F	2,208,996.00	802001	206731.8776	103001	424593.3024	102001	201504.6314
122147	Tottenham (L)	New South Wales	299	F	2,015,679.13	802001	432411.4778	111002	492891.0428	112005	142108.8157
122148	Trundle (L)	New South Wales	390	F	2,484,633.25	802001	344106.7222	103001	457257.759	112010	160948.4904
122150	Tullamore (L)	New South Wales	210	F	2,278,183.25	802001	379826.7569	103001	492977.7936	112005	156615.2765
122155	Ungarie (L)	New South Wales	322	F	2,376,114.00	802001	319649.349	103001	468227.0341	112013	200059.4614
122156	Urana (L)	New South Wales	300	F	2,933,464.00	802001	349745.7467	211003	291431.5084	112013	110983.5192
122160	Whitton (L)	New South Wales	379	F	2,553,820.25	802001	363157.5884	211003	378464.1041	112013	150308.8263
122162	Wolumla (L)	New South Wales	366	F	2,573,995.25	802001	223025.7491	103001	346171.4731	102001	217798.5029
122164	Woodstock (L)	New South Wales	276	F	3,365,956.00	802001	204510.7335	103001	327438.3279	112010	79362.49723
215022	Corryong	Victoria	1,100	E	2,712,005.50	802001	295428.3154	211003	381268.0157	211001	118023.4024
221047	Mallacoota (L)	Victoria	1,031	E	2,259,629.75	802001	339508.9131	103001	463317.091	102001	334281.6669
222058	Marlo (L)	Victoria	438	F	2,508,870.25	802001	357766.419	203001	449491.2915	212006	221241.1454
802001	Canberra - Queanbeyan (Canberra Part)	Australian Capital Territory	355,596	A	3,475,041.50	802001	0	103001	221531.1347	102001	11621.03811
822001	Hall (L)	Australian Capital Territory	331	F	3,471,495.00	802001	17083.83713	103001	225046.6313	102001	28329.01705
831777	Remainder of State/Territory (ACT)	Australian Capital Territory	659	F	3,069,314.75	802001	44378.98956	103001	264127.2596	102001	41038.58854
114031	Yarrawonga - Mulwala (Mulwala Part)	New South Wales	1,904	E	1,904.00	#N/A	#N/A	#N/A	#N/A	#N/A	#N/A
121059	Kingswood (L)	New South Wales	906	F	906	#N/A	#N/A	#N/A	#N/A	#N/A	#N/A
121080	Moruya Heads (L)	New South Wales	921	F	921	#N/A	#N/A	#N/A	#N/A	#N/A	#N/A
121084	Murrurundi (L)	New South Wales	847	F	847	#N/A	#N/A	#N/A	#N/A	#N/A	#N/A
122039	Coomba Park (L)	New South Wales	446	F	446	#N/A	#N/A	#N/A	#N/A	#N/A	#N/A
122086	Lord Howe Island (L)	New South Wales	360	F	0	#N/A	#N/A	#N/A	#N/A	#N/A	#N/A
122110	North Shore (L)	New South Wales	380	F	556.0183105	#N/A	#N/A	#N/A	#N/A	#N/A	#N/A
122126	Riverside (L)	New South Wales	254	F	517.3345337	#N/A	#N/A	#N/A	#N/A	#N/A	#N/A
221055	Newlands Arm (L)	Victoria	500	F	500	#N/A	#N/A	#N/A	#N/A	#N/A	#N/A
221061	Raymond Island (L)	Victoria	540	F	540	#N/A	#N/A	#N/A	#N/A	#N/A	#N/A
315003	Aurukun	Queensland	1,288	E	1,288.00	#N/A	#N/A	#N/A	#N/A	#N/A	#N/A
315005	Bamaga	Queensland	1,044	E	1,358.71	#N/A	#N/A	#N/A	#N/A	#N/A	#N/A
315011	Burnett Heads	Queensland	2,630	E	2,630.00	#N/A	#N/A	#N/A	#N/A	#N/A	#N/A
315025	Cooktown	Queensland	1,617	E	1,617.00	#N/A	#N/A	#N/A	#N/A	#N/A	#N/A
315031	Doomadgee	Queensland	1,258	E	1,258.00	#N/A	#N/A	#N/A	#N/A	#N/A	#N/A
315039	Gununa	Queensland	1,126	E	1,126.00	#N/A	#N/A	#N/A	#N/A	#N/A	#N/A
315040	Hamilton Island	Queensland	1,208	E	1,208.00	#N/A	#N/A	#N/A	#N/A	#N/A	#N/A
315051	Kowanyama	Queensland	1,031	E	0	#N/A	#N/A	#N/A	#N/A	#N/A	#N/A
315057	Macleay Island	Queensland	2,572	E	2,572.00	#N/A	#N/A	#N/A	#N/A	#N/A	#N/A
315076	Nelly Bay	Queensland	1,055	E	1,834.77	#N/A	#N/A	#N/A	#N/A	#N/A	#N/A
315078	Palm Island	Queensland	2,336	E	2,336.00	#N/A	#N/A	#N/A	#N/A	#N/A	#N/A
315088	Russell Island	Queensland	2,473	E	2,473.00	#N/A	#N/A	#N/A	#N/A	#N/A	#N/A
315093	Thursday Island	Queensland	2,610	E	3,269.35	#N/A	#N/A	#N/A	#N/A	#N/A	#N/A
315100	Weipa	Queensland	3,334	E	3,712.43	#N/A	#N/A	#N/A	#N/A	#N/A	#N/A
321007	Badu Island (L)	Queensland	784	F	0	#N/A	#N/A	#N/A	#N/A	#N/A	#N/A
321036	Dunwich (L)	Queensland	883	F	1,116.56	#N/A	#N/A	#N/A	#N/A	#N/A	#N/A
321054	Hope Vale (L)	Queensland	974	F	974	#N/A	#N/A	#N/A	#N/A	#N/A	#N/A
321055	Horn Island (L)	Queensland	539	F	3,198.48	#N/A	#N/A	#N/A	#N/A	#N/A	#N/A
321056	Horseshoe Bay (L)	Queensland	538	F	1,750.29	#N/A	#N/A	#N/A	#N/A	#N/A	#N/A
321081	Napranum (L)	Queensland	852	F	3,364.99	#N/A	#N/A	#N/A	#N/A	#N/A	#N/A
321088	Point Lookout (L)	Queensland	677	F	969.0206299	#N/A	#N/A	#N/A	#N/A	#N/A	#N/A
321089	Pormpuraaw (L)	Queensland	662	F	0	#N/A	#N/A	#N/A	#N/A	#N/A	#N/A
322004	Amity Point (L)	Queensland	348	F	753.7592163	#N/A	#N/A	#N/A	#N/A	#N/A	#N/A
322006	Arcadia Bay (L)	Queensland	238	F	1,830.81	#N/A	#N/A	#N/A	#N/A	#N/A	#N/A
322017	Boigu Island (L)	Queensland	208	F	0	#N/A	#N/A	#N/A	#N/A	#N/A	#N/A
322022	Burketown (L)	Queensland	202	F	202	#N/A	#N/A	#N/A	#N/A	#N/A	#N/A
322029	Coen (L)	Queensland	311	F	311	#N/A	#N/A	#N/A	#N/A	#N/A	#N/A
322039	Erub (Darnley) Island (L)	Queensland	376	F	0	#N/A	#N/A	#N/A	#N/A	#N/A	#N/A
322053	Hammond Island (L)	Queensland	225	F	3,252.26	#N/A	#N/A	#N/A	#N/A	#N/A	#N/A
322055	Hideaway Bay - Dingo Beach (L)	Queensland	420	F	420	#N/A	#N/A	#N/A	#N/A	#N/A	#N/A
322056	Iama (Yam) Island (L)	Queensland	315	F	0	#N/A	#N/A	#N/A	#N/A	#N/A	#N/A
322058	Injinoo (L)	Queensland	468	F	468	#N/A	#N/A	#N/A	#N/A	#N/A	#N/A
322065	Lamb Island (L)	Queensland	427	F	427	#N/A	#N/A	#N/A	#N/A	#N/A	#N/A
322066	Lockhart River (L)	Queensland	463	F	0	#N/A	#N/A	#N/A	#N/A	#N/A	#N/A
322070	Mabuiag Island (L)	Queensland	260	F	0	#N/A	#N/A	#N/A	#N/A	#N/A	#N/A
322071	Mapoon (L)	Queensland	263	F	0	#N/A	#N/A	#N/A	#N/A	#N/A	#N/A
322072	Mer (Murray) Island (L)	Queensland	365	F	0	#N/A	#N/A	#N/A	#N/A	#N/A	#N/A
322088	New Mapoon (L)	Queensland	274	F	1,367.92	#N/A	#N/A	#N/A	#N/A	#N/A	#N/A
322094	Picnic Bay (L)	Queensland	335	F	1,706.25	#N/A	#N/A	#N/A	#N/A	#N/A	#N/A
322098	Saibai Island (L)	Queensland	480	F	0	#N/A	#N/A	#N/A	#N/A	#N/A	#N/A
322102	Seisia (L)	Queensland	203	F	1,283.01	#N/A	#N/A	#N/A	#N/A	#N/A	#N/A
322107	St Pauls (L)	Queensland	258	F	0	#N/A	#N/A	#N/A	#N/A	#N/A	#N/A
322123	Umagico (L)	Queensland	281	F	281	#N/A	#N/A	#N/A	#N/A	#N/A	#N/A
322128	Warraber Island (L)	Queensland	250	F	0	#N/A	#N/A	#N/A	#N/A	#N/A	#N/A
322130	Wujal Wujal (L)	Queensland	270	F	0	#N/A	#N/A	#N/A	#N/A	#N/A	#N/A
322134	Yorke Island (L)	Queensland	238	F	0	#N/A	#N/A	#N/A	#N/A	#N/A	#N/A
322137	Chillagoe (L)	Queensland	192	F	192	#N/A	#N/A	#N/A	#N/A	#N/A	#N/A
415017	Kingscote	South Australia	1,763	E	1,773.62	#N/A	#N/A	#N/A	#N/A	#N/A	#N/A
421019	Kimba (L)	South Australia	670	F	670	#N/A	#N/A	#N/A	#N/A	#N/A	#N/A
421037	Pukatja (Ernabella) (L)	South Australia	504	F	0	#N/A	#N/A	#N/A	#N/A	#N/A	#N/A
422003	Amata (L)	South Australia	467	F	0	#N/A	#N/A	#N/A	#N/A	#N/A	#N/A
422004	American River (L)	South Australia	216	F	808.3509521	#N/A	#N/A	#N/A	#N/A	#N/A	#N/A
422007	Beachport (L)	South Australia	382	F	382	#N/A	#N/A	#N/A	#N/A	#N/A	#N/A
422030	Mimili (L)	South Australia	281	F	0	#N/A	#N/A	#N/A	#N/A	#N/A	#N/A
422039	Penneshaw (L)	South Australia	276	F	576.8725586	#N/A	#N/A	#N/A	#N/A	#N/A	#N/A
521004	Balgo (L)	Western Australia	508	F	0	#N/A	#N/A	#N/A	#N/A	#N/A	#N/A
522002	Bardi (One Arm Point) (L)	Western Australia	334	F	0	#N/A	#N/A	#N/A	#N/A	#N/A	#N/A
522004	Beagle Bay (L)	Western Australia	285	F	0	#N/A	#N/A	#N/A	#N/A	#N/A	#N/A
522020	Djarindjin - Lombadina (L)	Western Australia	245	F	0	#N/A	#N/A	#N/A	#N/A	#N/A	#N/A
522028	Jigalong (L)	Western Australia	357	F	0	#N/A	#N/A	#N/A	#N/A	#N/A	#N/A
522029	Kalumburu (L)	Western Australia	467	F	0	#N/A	#N/A	#N/A	#N/A	#N/A	#N/A
522031	Kiwirrkurra (L)	Western Australia	216	F	0	#N/A	#N/A	#N/A	#N/A	#N/A	#N/A
522038	Looma (L)	Western Australia	374	F	0	#N/A	#N/A	#N/A	#N/A	#N/A	#N/A
522039	Marble Bar (L)	Western Australia	208	F	208	#N/A	#N/A	#N/A	#N/A	#N/A	#N/A
522040	Mindibungu (L)	Western Australia	257	F	0	#N/A	#N/A	#N/A	#N/A	#N/A	#N/A
522052	Tjuntjuntjara (L)	Western Australia	205	F	0	#N/A	#N/A	#N/A	#N/A	#N/A	#N/A
522055	Warburton (L)	Western Australia	474	F	474	#N/A	#N/A	#N/A	#N/A	#N/A	#N/A
522064	Yungngora (L)	Western Australia	283	F	283	#N/A	#N/A	#N/A	#N/A	#N/A	#N/A
522065	Nullagine (L)	Western Australia	178	F	0	#N/A	#N/A	#N/A	#N/A	#N/A	#N/A
522066	Papulankutja (L)	Western Australia	187	F	0	#N/A	#N/A	#N/A	#N/A	#N/A	#N/A
522067	Rottnest Island (L)	Western Australia	114	F	114	#N/A	#N/A	#N/A	#N/A	#N/A	#N/A
603001	Hobart	Tasmania	170,975	B	225,826.97	#N/A	#N/A	603001	0	612001	267018.6213
611001	Launceston	Tasmania	74,085	B	195,785.98	#N/A	#N/A	611001	0	612001	87090.22017
612001	Devonport	Tasmania	22,770	C	172,177.00	#N/A	#N/A	611001	87090.22017	612001	0
613001	Burnie - Somerset	Tasmania	19,819	C	149,110.55	#N/A	#N/A	611001	132937.1736	613001	0
613002	Ulverstone	Tasmania	12,110	D	165,978.11	#N/A	#N/A	611001	103524.3496	612001	16793.27432
614001	New Norfolk	Tasmania	5,543	D	207,807.97	#N/A	#N/A	603001	26439.67742	612001	260568.8069
614002	Wynyard	Tasmania	5,061	D	137,670.36	#N/A	#N/A	611001	149852.6554	613001	18871.76863
615001	Beaconsfield	Tasmania	1,008	E	171,166.73	#N/A	#N/A	611001	40443.29481	612001	80174.7944
615002	Beauty Point	Tasmania	1,205	E	166,540.75	#N/A	#N/A	611001	45588.60586	612001	85320.10545
615003	Bridport	Tasmania	1,248	E	140,064.89	#N/A	#N/A	611001	74675.04769	612001	148258.2889
615004	Deloraine	Tasmania	2,333	E	180,492.39	#N/A	#N/A	611001	48248.94582	612001	50655.28459
615005	Dodges Ferry - Lewisham	Tasmania	4,445	E	201,843.83	#N/A	#N/A	603001	40302.90888	612001	272106.0376
615006	Evandale	Tasmania	1,086	E	191,165.30	#N/A	#N/A	611001	18434.83343	612001	105525.0536
615007	George Town	Tasmania	4,304	E	162,163.38	#N/A	#N/A	611001	50433.59075	612001	101963.5364
615008	Hadspen	Tasmania	2,062	E	192,250.95	#N/A	#N/A	611001	11735.87949	612001	87785.41487
615009	Huonville	Tasmania	1,741	E	193,568.08	#N/A	#N/A	603001	39641.70528	612001	303012.5756
615010	Latrobe	Tasmania	3,354	E	173,654.89	#N/A	#N/A	611001	80302.31278	612001	9188.188713
615011	Legana	Tasmania	2,915	E	189,835.69	#N/A	#N/A	611001	13245.60198	612001	76318.0084
615012	Longford	Tasmania	3,053	E	191,837.94	#N/A	#N/A	611001	22521.75605	612001	94313.43093
615013	Margate	Tasmania	2,107	E	205,960.23	#N/A	#N/A	603001	26143.67066	612001	289514.541
615014	Midway Point	Tasmania	2,598	E	212,934.72	#N/A	#N/A	603001	25079.15049	612001	264566.059
615015	Penguin	Tasmania	3,159	E	159,621.78	#N/A	#N/A	611001	115352.467	613001	18268.65939
615016	Perth (Tas.)	Tasmania	2,411	E	194,566.36	#N/A	#N/A	611001	16630.55461	612001	98462.52306
615017	Port Sorell	Tasmania	2,853	E	168,112.23	#N/A	#N/A	611001	78374.85576	612001	19626.29438
615018	Queenstown	Tasmania	1,975	E	119,013.98	#N/A	#N/A	611001	235598.4642	613001	147533.0782
615019	Scottsdale	Tasmania	1,899	E	148,788.64	#N/A	#N/A	611001	61692.05608	612001	148329.1263
615020	Sheffield	Tasmania	1,108	E	167,844.83	#N/A	#N/A	611001	84564.5567	612001	24176.14095
615021	Smithton	Tasmania	3,240	E	102,569.29	#N/A	#N/A	611001	214274.9424	613001	83294.05561
615022	Sorell	Tasmania	2,110	E	212,456.91	#N/A	#N/A	603001	28139.71183	612001	259169.5415
615023	St Helens	Tasmania	1,498	E	121,170.59	#N/A	#N/A	611001	156175.991	612001	240362.8878
615024	Westbury	Tasmania	1,476	E	184,978.89	#N/A	#N/A	611001	32179.94479	612001	67094.99287
621001	Bicheno (L)	Tasmania	647	F	139,260.94	#N/A	#N/A	611001	157166.6822	612001	237342.5356
621002	Campbell Town (L)	Tasmania	781	F	186,989.31	#N/A	#N/A	611001	65762.56425	612001	145938.4176
621003	Clifton Beach (L)	Tasmania	555	F	202,458.11	#N/A	#N/A	603001	30399.51359	612001	283140.3376
621004	Cressy (L)	Tasmania	676	F	188,605.86	#N/A	#N/A	611001	32749.44571	612001	97988.08544
621005	Currie (L)	Tasmania	687	F	687	#N/A	#N/A	#N/A	#N/A	#N/A	#N/A
621006	Cygnet (L)	Tasmania	844	F	181,547.48	#N/A	#N/A	603001	54145.36106	612001	317516.2314
621007	Fern Tree (L)	Tasmania	667	F	212,965.59	#N/A	#N/A	603001	16374.21664	612001	279745.087
621008	Geeveston (L)	Tasmania	631	F	175,293.47	#N/A	#N/A	603001	61455.82051	612001	324826.6908
621009	Gravelly Beach (L)	Tasmania	561	F	183,665.55	#N/A	#N/A	611001	26221.98127	612001	68613.39372
621010	Grindelwald (L)	Tasmania	828	F	188,384.59	#N/A	#N/A	611001	17393.46684	612001	71654.88363
621011	Howden (L)	Tasmania	658	F	206,167.39	#N/A	#N/A	603001	24857.08354	612001	288227.9539
621012	Lanena - Blackwall (L)	Tasmania	618	F	187,664.83	#N/A	#N/A	611001	21542.08377	612001	65732.01557
621013	Lower Snug - Coningham (L)	Tasmania	572	F	200,466.08	#N/A	#N/A	603001	32140.16115	612001	295511.0315
621014	Oatlands (L)	Tasmania	552	F	193,508.98	#N/A	#N/A	603001	77548.25757	612001	194231.3209
621015	Orford (L)	Tasmania	518	F	173,353.34	#N/A	#N/A	603001	81073.38943	612001	273763.8955
621016	Primrose Sands (L)	Tasmania	934	F	192,461.05	#N/A	#N/A	603001	49443.24707	612001	281246.3758
621017	Railton (L)	Tasmania	883	F	172,534.20	#N/A	#N/A	611001	78482.32022	612001	20664.41957
621018	Ranelagh (L)	Tasmania	687	F	193,290.42	#N/A	#N/A	603001	39893.25784	612001	303264.1282
621019	Richmond (L) (Tas.)	Tasmania	887	F	216,222.20	#N/A	#N/A	603001	23706.11843	612001	248379.3469
621020	Rosebery (L)	Tasmania	922	F	117,596.59	#N/A	#N/A	611001	195408.7331	613001	107343.3471
621021	Scamander (L)	Tasmania	543	F	127,864.40	#N/A	#N/A	611001	144736.7171	612001	224912.5705
621022	Snug (L)	Tasmania	764	F	202,196.38	#N/A	#N/A	603001	30438.29911	612001	293809.1694
621023	South Arm (L)	Tasmania	576	F	193,975.42	#N/A	#N/A	603001	39846.1091	612001	292586.9331
621024	St Marys (L)	Tasmania	511	F	136,726.08	#N/A	#N/A	611001	127520.1825	612001	207696.0359
621025	Stieglitz (L)	Tasmania	643	F	119,510.17	#N/A	#N/A	611001	160946.8683	612001	242938.8748
621026	Strahan (L)	Tasmania	660	F	103,280.46	#N/A	#N/A	611001	262945.7556	613001	174880.3695
621027	Sulphur Creek (L)	Tasmania	503	F	156,690.63	#N/A	#N/A	611001	120331.4823	613001	12806.66115
621028	Swansea (L)	Tasmania	597	F	160,983.25	#N/A	#N/A	603001	133906.929	612001	214632.8366
621029	Triabunna (L)	Tasmania	766	F	172,686.33	#N/A	#N/A	603001	86494.44678	612001	262885.6852
621030	Zeehan (L)	Tasmania	728	F	113,537.99	#N/A	#N/A	611001	221508.9985	613001	133443.6125
622001	Bagdad (L)	Tasmania	406	F	208,819.50	#N/A	#N/A	603001	34642.1507	612001	232671.0738
622002	Binalong Bay (L)	Tasmania	210	F	115,273.02	#N/A	#N/A	611001	164321.6162	612001	250958.6865
622003	Bothwell (L)	Tasmania	391	F	192,596.69	#N/A	#N/A	603001	70043.57132	612001	198020.2448
622004	Bracknell (L)	Tasmania	375	F	187,464.77	#N/A	#N/A	611001	32369.76783	612001	82010.24717
622005	Branxholm (L)	Tasmania	207	F	132,837.83	#N/A	#N/A	611001	85793.94789	612001	172431.0181
622006	Campania (L)	Tasmania	284	F	211,789.86	#N/A	#N/A	603001	31505.85455	612001	240273.7239
622007	Carrick (L)	Tasmania	450	F	192,120.53	#N/A	#N/A	611001	17548.20076	612001	80418.18516
622008	Collinsvale (L)	Tasmania	249	F	215,658.69	#N/A	#N/A	603001	14195.64438	612001	266131.4236
622009	Cremorne (L)	Tasmania	461	F	205,199.23	#N/A	#N/A	603001	27467.71693	612001	280208.5409
622010	Dilston (L)	Tasmania	307	F	180,853.06	#N/A	#N/A	611001	15951.43913	612001	102270.7551
622011	Dover (L)	Tasmania	441	F	161,224.50	#N/A	#N/A	603001	80458.53624	612001	343829.4066
622012	Dunalley (L)	Tasmania	274	F	184,432.91	#N/A	#N/A	603001	57866.68626	612001	289669.815
622013	Eaglehawk Neck (L)	Tasmania	338	F	168,151.42	#N/A	#N/A	603001	78468.97308	612001	310272.1018
622014	Electrona (L)	Tasmania	474	F	203,609.83	#N/A	#N/A	603001	28858.57206	612001	292229.4424
622015	Exeter (L) (Tas.)	Tasmania	389	F	186,786.33	#N/A	#N/A	611001	23489.13819	612001	63784.96115
622016	Fingal (L)	Tasmania	366	F	148,275.13	#N/A	#N/A	611001	107326.6975	612001	187502.5509
622017	Forth (L)	Tasmania	378	F	168,544.83	#N/A	#N/A	611001	96080.63103	612001	9349.55578
622018	Franklin (L)	Tasmania	326	F	186,137.50	#N/A	#N/A	603001	48029.49606	612001	311400.3664
622019	Gawler (L)	Tasmania	250	F	162,635.38	#N/A	#N/A	611001	107567.0997	612001	20836.02442
622020	Heybridge (L)	Tasmania	307	F	154,716.73	#N/A	#N/A	611001	123541.144	613001	9396.029618
622021	Hillwood (L)	Tasmania	440	F	176,539.63	#N/A	#N/A	611001	28173.89781	612001	88723.34406
622022	Kempton (L)	Tasmania	353	F	204,902.39	#N/A	#N/A	603001	43302.30067	612001	223716.3207
622023	Kettering (L)	Tasmania	308	F	194,884.13	#N/A	#N/A	603001	37640.15064	612001	301011.021
622024	Lilydale (L)	Tasmania	274	F	171,589.06	#N/A	#N/A	611001	26174.39547	612001	112811.4657
622025	Low Head (L)	Tasmania	440	F	158,216.91	#N/A	#N/A	611001	54707.07063	612001	106237.0163
622026	Maydena (L)	Tasmania	224	F	173,176.34	#N/A	#N/A	603001	74062.35821	612001	278158.4937
622027	Mole Creek (L)	Tasmania	230	F	165,203.47	#N/A	#N/A	611001	72064.99144	612001	51601.81884
622028	Nubeena (L)	Tasmania	274	F	152,083.53	#N/A	#N/A	603001	101986.9764	612001	333790.1051
622029	Opossum Bay (L)	Tasmania	328	F	189,879.91	#N/A	#N/A	603001	44443.62317	612001	297184.4472
622030	Ridgley (L)	Tasmania	382	F	141,610.47	#N/A	#N/A	611001	142357.8419	613001	11448.9307
622031	Ringarooma (L)	Tasmania	213	F	130,967.42	#N/A	#N/A	611001	88818.65592	612001	175455.7262
622032	Ross (L)	Tasmania	271	F	186,948.05	#N/A	#N/A	611001	77895.78661	612001	158071.64
622033	Sisters Beach (L)	Tasmania	439	F	124,946.20	#N/A	#N/A	611001	169017.7122	613001	38036.82538
622034	Stanley (L)	Tasmania	481	F	104,248.29	#N/A	#N/A	611001	208385.2542	613001	77404.36743
622035	Swan Point (L)	Tasmania	278	F	181,250.34	#N/A	#N/A	611001	28597.35178	612001	70988.76423
622036	Waratah (L)	Tasmania	248	F	117,637.26	#N/A	#N/A	611001	180022.6962	613001	59390.83487
622037	White Beach (L)	Tasmania	286	F	148,127.88	#N/A	#N/A	603001	108256.2254	612001	340059.3541
622038	Tullah (L)	Tasmania	192	F	121,038.27	#N/A	#N/A	611001	181540.7995	613001	93475.41346
715001	Galiwinku	Northern Territory	2,124	E	2,124.00	#N/A	#N/A	#N/A	#N/A	#N/A	#N/A
715002	Gunbalanya (Oenpelli)	Northern Territory	1,171	E	0	#N/A	#N/A	#N/A	#N/A	#N/A	#N/A
715003	Maningrida	Northern Territory	2,293	E	2,293.00	#N/A	#N/A	#N/A	#N/A	#N/A	#N/A
715004	Milingimbi	Northern Territory	1,081	E	0	#N/A	#N/A	#N/A	#N/A	#N/A	#N/A
715005	Ngukurr	Northern Territory	1,056	E	0	#N/A	#N/A	#N/A	#N/A	#N/A	#N/A
715006	Nhulunbuy	Northern Territory	3,933	E	4,073.90	#N/A	#N/A	#N/A	#N/A	#N/A	#N/A
715008	Wadeye	Northern Territory	2,112	E	0	#N/A	#N/A	#N/A	#N/A	#N/A	#N/A
715009	Wurrumiyanga (Nguiu)	Northern Territory	1,527	E	1,527.00	#N/A	#N/A	#N/A	#N/A	#N/A	#N/A
721002	Alyangula (L)	Northern Territory	986	F	1,180.54	#N/A	#N/A	#N/A	#N/A	#N/A	#N/A
721003	Angurugu (L)	Northern Territory	835	F	1,064.72	#N/A	#N/A	#N/A	#N/A	#N/A	#N/A
721006	Gapuwiyak (L)	Northern Territory	874	F	0	#N/A	#N/A	#N/A	#N/A	#N/A	#N/A
721008	Howard Springs (L)	Northern Territory	612	F	612	#N/A	#N/A	#N/A	#N/A	#N/A	#N/A
721011	Lajamanu (L)	Northern Territory	656	F	0	#N/A	#N/A	#N/A	#N/A	#N/A	#N/A
721012	Numbulwar (L)	Northern Territory	687	F	0	#N/A	#N/A	#N/A	#N/A	#N/A	#N/A
721013	Ramingining (L)	Northern Territory	833	F	833	#N/A	#N/A	#N/A	#N/A	#N/A	#N/A
721014	Santa Teresa (Ltyentye Purte) (L)	Northern Territory	555	F	0	#N/A	#N/A	#N/A	#N/A	#N/A	#N/A
721015	Wugular (Beswick) (L)	Northern Territory	511	F	511	#N/A	#N/A	#N/A	#N/A	#N/A	#N/A
721016	Yirrkala (L)	Northern Territory	843	F	2,952.10	#N/A	#N/A	#N/A	#N/A	#N/A	#N/A
721017	Yuendumu (L)	Northern Territory	687	F	0	#N/A	#N/A	#N/A	#N/A	#N/A	#N/A
722002	Alpurrurulam (L)	Northern Territory	441	F	0	#N/A	#N/A	#N/A	#N/A	#N/A	#N/A
722004	Ampilatwatja (L)	Northern Territory	365	F	0	#N/A	#N/A	#N/A	#N/A	#N/A	#N/A
722005	Areyonga (L)	Northern Territory	235	F	0	#N/A	#N/A	#N/A	#N/A	#N/A	#N/A
722009	Bulman - Weemol (L)	Northern Territory	291	F	0	#N/A	#N/A	#N/A	#N/A	#N/A	#N/A
722010	Canteen Creek (L)	Northern Territory	217	F	0	#N/A	#N/A	#N/A	#N/A	#N/A	#N/A
722014	Kaltukatjara (Docker River) (L)	Northern Territory	295	F	0	#N/A	#N/A	#N/A	#N/A	#N/A	#N/A
722015	Laramba (L)	Northern Territory	251	F	0	#N/A	#N/A	#N/A	#N/A	#N/A	#N/A
722017	Milikapiti (L)	Northern Territory	447	F	447	#N/A	#N/A	#N/A	#N/A	#N/A	#N/A
722018	Miniyeri (L)	Northern Territory	484	F	0	#N/A	#N/A	#N/A	#N/A	#N/A	#N/A
722019	Minjilang (L)	Northern Territory	309	F	0	#N/A	#N/A	#N/A	#N/A	#N/A	#N/A
722022	Nganmarriyanga (Palumpa) (L)	Northern Territory	377	F	0	#N/A	#N/A	#N/A	#N/A	#N/A	#N/A
722023	Nyirripi (L)	Northern Territory	210	F	0	#N/A	#N/A	#N/A	#N/A	#N/A	#N/A
722024	Papunya (L)	Northern Territory	418	F	0	#N/A	#N/A	#N/A	#N/A	#N/A	#N/A
722026	Pirlangimpi (L)	Northern Territory	371	F	0	#N/A	#N/A	#N/A	#N/A	#N/A	#N/A
722027	Robinson River (Mungoorbada) (L)	Northern Territory	258	F	0	#N/A	#N/A	#N/A	#N/A	#N/A	#N/A
722028	Titjikala (L)	Northern Territory	201	F	0	#N/A	#N/A	#N/A	#N/A	#N/A	#N/A
722029	Umbakumba (L)	Northern Territory	441	F	0	#N/A	#N/A	#N/A	#N/A	#N/A	#N/A
722030	Wagait Beach - Mandorah (L)	Northern Territory	368	F	368	#N/A	#N/A	#N/A	#N/A	#N/A	#N/A
722031	Walungurru (Kintore) (L)	Northern Territory	454	F	0	#N/A	#N/A	#N/A	#N/A	#N/A	#N/A
722032	Warruwi (L)	Northern Territory	423	F	0	#N/A	#N/A	#N/A	#N/A	#N/A	#N/A
722033	Willowra (L)	Northern Territory	221	F	0	#N/A	#N/A	#N/A	#N/A	#N/A	#N/A
722034	Wutunugurra (L)	Northern Territory	207	F	0	#N/A	#N/A	#N/A	#N/A	#N/A	#N/A
722035	Yarralin (L)	Northern Territory	266	F	0	#N/A	#N/A	#N/A	#N/A	#N/A	#N/A
722036	Yuelamu (L)	Northern Territory	207	F	0	#N/A	#N/A	#N/A	#N/A	#N/A	#N/A
915001	Flying Fish Cove	Other Territories	1,346	E	0	#N/A	#N/A	#N/A	#N/A	#N/A	#N/A
922001	Home Island (L)	Other Territories	419	F	0	#N/A	#N/A	#N/A	#N/A	#N/A	#N/A
922003	West Island (L)	Other Territories	134	F	0	#N/A	#N/A	#N/A	#N/A	#N/A	#N/A
931777	Remainder of State/Territory (OT)	Other Territories	930	F	0	#N/A	#N/A	#N/A	#N/A	#N/A	#N/A
